# Supplementary material for: Phylogenomic, Morphological, and Phylogenetic Evidence Reveals Five New Species and Two New Host Records of Nectriaceae (Hypocreales) from China
Source: Biology (Basel). 2025 Jul 17;14(7):871. doi: 10.3390/biology14070871 (PMC12292661; doi:10.3390/biology14070871)
Supplement: Supplementary file 1 [file biology-14-00871-s001.zip]

Archive with 7 entries (7 files):
- Supplementary Fig. S1-S5.pdf
- Supplementary Table S1.pdf
- Supplementary Table S2.xlsx
- Supplementary Table S3.xlsx
- Supplementary Table S4.xlsx
- Supplementary Table S5.xlsx
- Supplementary Table S6.xlsx
