# Supplementary material for: Phylogenomic, Morphological, and Phylogenetic Evidence Reveals Five New Species and Two New Host Records of Nectriaceae (Hypocreales) from China
Source: Biology (Basel). 2025 Jul 17;14(7):871. doi: 10.3390/biology14070871 (PMC12292661; doi:10.3390/biology14070871)
Supplement: Supplementary file 1 [file biology-14-00871-s001.zip › Supplementary Table S2.xlsx]

## Sheet: Sheet1
Table S2. Best-fitting models selected for each gene partition for use in Maximum Likelihood (ML) and Bayesian Inference (BI) analyses across species complexes of Fusarium and Neocosmospora
Genes	The length (+gap) of different nuclear region (bp) and est-fitting models
	Fusarium			Neocosmospora (ML, BI)
	FLSC (ML, BI)	FIESC (ML, BI)	FHSC (ML, BI)
ITS	/	/	516/K2P+I, JC+I	402/TNe+G4, K2P+G4
tub2	485/TIM2+F+G4, K2P+G4	/	455/TNe, K2P	/
CaM	509/TIM2e+G4, K2P+G4	528/TIM2e+G4, K2P+G4	/	555/K2P+I, K2P+G4
tef1	628/GTR+F+G4, SYM+G4	540/TIM2+F+I+G4, SYM+G4	496/TIM2+F+I, SYM+I	579/GTR+F+G4, K2P+G4
rpb1	/	1453/SYM, TNe+I	1453/TNe+I, SYM	1347/TNe+G4, SYM+G4
rpb2	1522/TIM2e+I+G4, SYM+I+G4	1672/TIM+F+I+G4, SYM+G4	1729/TIM2e+I, K2P+I	1557/SYM+I+G4, SYM+G4
acl1	/	/	/	591/K2P+G4, K2P+G4
