# Supplementary material for: Phylogenomic, Morphological, and Phylogenetic Evidence Reveals Five New Species and Two New Host Records of Nectriaceae (Hypocreales) from China
Source: Biology (Basel). 2025 Jul 17;14(7):871. doi: 10.3390/biology14070871 (PMC12292661; doi:10.3390/biology14070871)
Supplement: Supplementary file 1 [file biology-14-00871-s001.zip › Supplementary Table S3.xlsx]

## Sheet: Sheet1
Table S3. The sequences generated in this study and those derived from public databases
Species Fusarium	Strain	Country/Location	Host /Habitat	ITS	cam	tef1	rpb1	rpb2	tub2	acl1
This study
Neocosmospora alboflava	KUNCC 3528	CHINA, Yunnan Province, Wenshan Zhuang and Miao Autonomous Prefecture	Nigelia sp.	PV469218	PV442459	PV387314	PV435811	PV444775	PV476700	PV400769
Neocosmospora alboflava	KUNCC 3509=HKAS 135095 T	CHINA, Yunnan Province, Wenshan Zhuang and Miao Autonomous Prefecture	Nigelia sp.	PV469217	PV442458	PV387315	PV435810	PV444774	PV476699	PV400768
Neocosmospora alboflava	KUNCC 3527	CHINA, Yunnan Province, Wenshan Zhuang and Miao Autonomous Prefecture	Nigelia sp.	PV469219	PV442460	PV387316	PV435812	PV444776	PV476701	PV400770
Neocosmospora alboflava	KUNCC 3526	CHINA, Yunnan Province, Wenshan Zhuang and Miao Autonomous Prefecture	Nigelia sp.	PV469220	PV442461	PV387317	PV435813	PV444777	PV476702	PV400771
Fusarium dracaenophilum	KUNCC 3504	CHINA, Yunnan Province, Xishuangbanna Dai Autonomous Prefecture	leaves of D. cambodiana		PV663985	PV663977	PV663981	PV663979	PV663975
Fusarium dracaenophilum	KUNCC 3495=HKAS 135090	CHINA, Yunnan Province, Xishuangbanna Dai Autonomous Prefecture	leaves of D. cambodiana		PV663986	PV663978	PV663982	PV663980	PV663976
Neocosmospora fungicola	KUNCC 11079=HKAS 126202 T	CHINA, Zhejiang Province, Hangzhou City	Ophiocordyceps sp.	PV469221	PV442471	PV413196	PV435802	PV444778	PV476704	PV400772
Neocosmospora fungicola	KUNCC 11082	CHINA, Zhejiang Province, Hangzhou City	Ophiocordyceps sp.	PV469222	PV442472	PV413197	PV435803	PV444779	PV476705	PV400773
Neocosmospora fungicola	KUNCC 11081	CHINA, Zhejiang Province, Hangzhou City	Ophiocordyceps sp.	PV469224	PV442474	PV387318	PV435805	PV444781	PV476707	PV400775
Neocosmospora fungicola	KUNCC 11080	CHINA, Zhejiang Province, Hangzhou City	Ophiocordyceps sp.	PV469223	PV442473	PV387320	PV435804	PV444780	PV476706	PV400774
Fusarium puerense	KUNCC 3501	CHINA, Yunnan Province, Puer city	Musa sp.	PV469229	PV442467	PV413193	PV435819	PV521356	PV476719	PV400779
Fusarium puerense	KUNCC 3502	CHINA, Yunnan Province, Puer city	Musa sp.	PV469230	PV442468	PV413194	PV435820	PV521357	PV476720	PV400780
Fusarium puerense	KUNCC 3503	CHINA, Yunnan Province, Puer city	Musa sp.	PV469231	PV442469	PV413195	PV435821	PV521358	PV476721	PV400781
Fusarium puerense	KUNCC 3505=HKAS 135091 T	CHINA, Yunnan Province, Puer city	Musa sp.	PV469212	PV442470	PV464279	PV435822	PV521359	PV476722	PV400783
Fusarium qiannanense	KUNCC 3415	CHINA, Yunnan Province, Kunming city	sclerotium of Claviceps purpurea	PV469214	PV442453	PV387321	PV435799	PV464077	PV476710	PV400758
Fusarium qiannanense	KUNCC 3417	CHINA, Yunnan Province, Kunming city	sclerotium of Claviceps purpurea	PV469216	PV442455	PV387322	PV435801	PV464079	PV476712	PV400760
Fusarium qiannanense	KUNCC 3416	CHINA, Yunnan Province, Kunming city	sclerotium of Claviceps purpurea	PV469215	PV442454	PV387323	PV435800	PV464078	PV476711	PV400759
Fusarium wenshanense	KUNCC 3511	CHINA, Yunnan Province, Wenshan Zhuang and Miao Autonomous Prefecture	adult of Lepidoptera	PV469237	PV442466	PV413188	PV435816	PV521353	PV476709	PV400763
Fusarium wenshanense	KUNCC 3512=HKAS 135098 T	CHINA, Yunnan Province, Wenshan Zhuang and Miao Autonomous Prefecture	adult of Lepidoptera	PV469235	PV442465	PV413189	PV435815	PV521352	PV476708	PV400762
Fusarium wenshanense	KUNCC 3510	CHINA, Yunnan Province, Wenshan Zhuang and Miao Autonomous Prefecture	adult of Lepidoptera	PV469236	PV442464	PV413190	PV435814	PV521351	PV476703	PV400761
Neocosmospora solani	KUNCC 3557	CHINA, Yunnan Province, Xishuangbanna Dai Autonomous Prefecture	leaves of D. cambodiana	PV469232	PV442456	PV413198	PV435823	PV521354	PV476723	PV400776
Neocosmospora solani	KUNCC 3556	CHINA, Yunnan Province, Xishuangbanna Dai Autonomous Prefecture	leaves of D. cambodiana	PV469233	PV442457	PV413199	PV435824	PV521355	PV476724	PV400777
Reference
Cyanonectria buxi	CBS 125551 ET	Slovenia	Decaying twig of Buxus sempervirens var. elegantissima			KM231939	MW834183	MW834001		HM626630.1
Cyanonectria cyanostoma	CBS 101734= CBS 115512 ET	France	Buxus sempervirens			HM626647	MW834184	MW834002
Fusarium houttuyniae	GUCC_21004_T	Guangxi	leaves of Houttuynia cordata		OP621329.1	OM863574.1		OP621328.1	OP378202.1
Fusarium liriopes	GUCC 21005_T	Guangxi	leaves of Liriope platyphylla		OP715871.1	OM863575.1		OP715872.1	OP382473.1
Fusarium abutilonis	NRRL 66737 = DAOMC 213370 T	Canada	Abutilon theophrasti	NR_182409		OM160867.1	OM160825	OM160846
Fusarium acutatum	BBA69580 = NRRL 13309 = FRC 0-1117 =CBS 402.97 = IMI 376110 T	India	unknown substrate	MH862652.1	MT010902.1	MW402125	MW402653	MW402768	MT011051.1
Fusarium aethiopicum	CBS 122858 = NRRL 46726 T	Ethiopia, Bure district, west Gojjam zone of Amhara region	Triticum aestivum			FJ240298	MW233298	MW233470
Fusarium austroamericanum	CBS 110244 = NRRL 2903 T	Brazil	Polypore			JAAMOD010000079	JAAMOD010000230	JAAMOD010000315
Fusarium guadeloupense	NRRL 36125 T	Guadeloupe	Soil	NR_182410		OM160875	OM160833	OM160854
Fusarium lactis	BBA 68590 = NRRL 25200 = CBS 411.97 = IMI 375351 ET	Italy, Pavia	clotted milk	NR_111887.1	MT010886.1	MN193862	MW402659	MN534275	MN534077
Fusarium sambucinum	CBS 146.95 = BBA 64226 = NRRL 22187 = NRRL 20727	England	Solanum tuberosum	KM231813.1	KM231391.1	MW834277	JX171493	JX171606	KM232078.1	KM231015.1
Fusarium begoniae	BBA 67781 = CBS 403.97 = IMI 375315 = NRRL 25300 T	Germany	Begonia elatior	MH862660.1	MW402460.1	AF160293	MW402654.1	MN193886	MT011046.1
Fusarium contaminatum	CBS 114899 T	Germany, Schlüchtern	Pasteurised chocolate milk		MH484719.1	MH484992		MH484901	MH485083.1
Fusarium cortaderiae	CBS 119183 = ICMP 5435 = NRRL 29297 T	New Zealand, Auckland, Henderson	Cortaderia selloana			AY225885	KM361644	KM361662	AH012625.2
Fusarium dlaminii	ATCC 58097 = BBA 69859 = CBS 175.88 = DAOM 191112 = FRC M-1637 = IMI 290241 = MRC 3032 = NRRL 13164=CBS 119860 T	South Africa, Eastern Cape Province, Butterworth	Plant debris in soil	NR_182425.1	MN534150.1	MW401995.1	KU171681	KU171701	MN534138.1
Fusarium ficicrescens	CBS 125178 T	Iran, Estahban	Fruit of Ficus carica	NR_152915.1	KU603958.1	MT011004	MT010950	MT010977	KP662896.1
Fusarium fractiflexum	MAFF 237529 = NRRL 28852 T	Japan, Yamanashi, Enzan	Cymbidium sp.		AF158341.1	AF160288	LR792578	LT575064
Fusarium fredkrugeri	CBS 144209 = CPC 33747 T	South Africa, Kruger National Park, Skukuza, Granite Supersite	Rhizosphere soil of Melhania acuminata		LT996181.1	LT996097	LT996199	LT996147
Fusarium guttiforme	BBA 69661 = CBS 409.97 = IMI 376113 = NRRL 25295 T	Brazil	Ananas comosus	NR_120264.1	MT010901.1	KC514066	MT010938	MT010967	MT011048.1
Fusarium languescens	CBS 645.78 = NRRL 36531 T	Morocco	Solanum lycopersicum		MH484698.1	MH484971	MW928813	MH484880	MH485062.1
Fusarium lyarnte	CBS 125536 = NRRL 54252 = RBG 5331 T	Australia, Northern Territory, Litchfield	Soil	MH863589.1		EF107118	JX171549	JX171661
Fusarium monophialidicum	NRRL 54973 = UTHSC 06-1473 T	USA, Ohio	Eye of Rhinocerotidae (rhinoceros)		MN170349.1	MN170483	KC808299	KC808362
Fusarium parvisorum	CBS 137236 = CMW 25267 T	Colombia, Vivero, Penas Negra, Valle del Cauca	Pinus patula		LT996183	KJ541060		LT996150	KJ541055.1
Fusarium phyllophilum	BBA 63625 = CBS 216.76 = DAOM 225132 = IMI 375338 = NRRL 13617 T	Italy	Dracaena deremensis	NR_182426.1		KF466421	KF466399	KF466410	AB587054.1
Fusarium pilosicola	NRRL 29124 T	USA, Florida	Bidens pilosa		MN534159.1	MN534055		MN534248	MN534099.1
Fusarium pseudonygamai	BBA 69552 = CBS 417.97 = DAOM 225136 = FRC M-1166 = IMI 375342 = NRRL 13592 T	Nigeria	Pennisetum typhoides	NR_137162.1	MT010893.1	AF160263	LT996205	LT996152	U34421.1
Fusarium Ramigenum	BBA 68592 = CBS 418.97 = DAOM 225137 = IMI 375343 = NRRL 25208 T	USA, California	Ficus carica	MH862657.1	MN534187.1	AF160267	KF466401	KF466412	MN534145.1
Fusarium sarcochroum	BBA 63714 = CBS 745.79 = NRRL 20472 NT	Switzerland	Visum album	NR_173433.1		JABEXW010000634	JX171472	JX171586
Fusarium siculi	CBS 142422 = CPC 27188 T	Italy, Sicily, Catania	Citrus sinensis		LT746189.1	LT746214	LT746299	LT746327	LT746346.1
Fusarium sterilihyphosum	NRRL 25623 T	South Africa, Limpopo Province, Tzaneen, Let_x0002_sitele area	Malformed inflorescence of Mangifera indica		AF158353.1	MN193869	MN193925	MN193897
Fusarium venenatum	BBA 64537 = CBS 458.93 = NRRL 26228 T	Austria	Culm of Triticum aestivum	KM231814.1	KM231392.1	KM231942	KM232236.1	KM232382	KM232079.1	KM231016.1
Fusarium veterinarium	CBS 109898 = NRRL 36153 T	Netherlands	Peritoneum of Selachimorpha		MH484717.1	MH484990		MH484899	MH485081.1
Fusarium aberrans	CBS 131385 T	Australia, Northern Territory, Roper River area	Stem of Oryza australiensis	OW983647	MN170311.1	MN170445		MN170378
Fusarium acaciaemearnsii	NRRL 25754 T	South Africa	Acacia mearnsii			AF212448			AF212765
Fusarium acaciae-mearnsii	CBS 110254 = MRC 5120 = NRRL 26754 T	South Africa, KwaZulu-Natal, Pietermaritzburg	Acacia mearnsii	NR_121204.1		AF212448	JAAWUD010000100	JAAWUD010000080
Fusarium aconidiale	UBOCC-A-109005_T	France	Triticum aestivum		MZ078177.1	MZ078246.1	MZ078192.1	MZ078218.1
Fusarium acuminatum	LC13791 = F034	Argentina	Glycine max	MW016644	–	MW620105	MW024672	MW474630	MW533990
Fusarium acuminatum	NRRL 36147					GQ505420	OL773032	GQ505484
Fusarium acuminatum	LC13794 = F111	Italy	Feijoa sellowiana	MW016647	–	MW620108	MW024675	MW474633	MW533993
Fusarium acutatum	CBS 402.97 T	India		MH862652.1	MW402459.1	MW402125.1	MW402653.1	MW402768.1	MW402323.1
Fusarium acutisporum	CBS_145461_T	Guatemala			MW834122.1		MW834210.1			MW834050.1
Fusarium addoense	CBS_146510_T	Eastern Cape Province	Citrus sinensis	MW173042.1	MW218052.1	MW248741.1	MW218098.1	MW446575.1		MW218005.1
Fusarium agapanthi	NRRL 54463 = VPRI 41777 T	Australia, Victoria, Melbourne, Royal Botanic Gardens.	Agapanthus praecox		KU900611	KU900630	KU900620	KU900625	KU900635
Fusarium aglaonematis	ZHKUCC_22-0077_T	Guangdong	Aglaonema modestum		ON330434.1	ON330437.1	ON330446.1	ON330443.1	ON330440.1
Fusarium agreste	CBS H-25432=CBS 120993 T= FRC R-8575 = MRC 6971T	Eastern Cape Province, Butterworth	soil debris		PQ240129	PQ260805	PQ280828	PQ274091	PQ273916
Fusarium agrestense	HURM 95149T=URM 8550/ARM 792ET	BRAZIL.Pernambuco	Ipomoea batatas		ON981086	ON981003	ON981034	ON981061
Fusarium akasia	CMW54735 T	Sumatera	head (including mycangium) of Euwallacea perbrevis	MN954357.1		MT009951.1		MT010011.1
Fusarium albidum	BBA 67603 = CTR 71-110 = NRRL 13950 = NRRL 22152 T	Jamaica	bark			MW834283	JX171492	HQ897738		HQ897874.1
Fusarium algeriense	CBS 142638 = NRRL 66647 T	Algeria, Guelma Province, Djeballah Khemissi	Triticum durum.	NR_158423.1		MF120510.	MF120488	MF120499
Fusarium alpinum	CGMCC 3.20818 = LC6045 T	China, Tibet Autonomous Region	Fabaceae sp.	MW016689	–	MW620150	MW024717	MW474675	MW534035
Fusarium amblysporum	CBS H-25428T=CBS 151809 = BBA 64376 = NRRL 28571	New Zealand	Cucurbita maxima		PQ240135	PQ260810	PQ280834	PQ274097	PQ273922
Fusarium ambrosium	BBA 65390 = CBS 571.94 = NRRL 22346 = MAFF 246287 T	Sri Lanka	galleries of Xyleborus fomicatus	NR_173405.1	KM231373.1	FJ240350	KC691587	EU329503	KM232063.1
Fusarium amplum	CBS_202.32_T	Tanzania			MW834123.1		MW834212.1			MW834051.1
Fusarium ananatum	CBS 118516 = CMW 18685 = FCC 2986 = MRC 8165 T	South Africa, KwaZulu-Natal Province, Hluhluwe	Ananas comosus		MW402376.1	MT010996	MT010937	LT996137	MN534089.1
Fusarium andiyazi	CBS 119857 = IMI 386078 = KSU 4804 = MRC 6122 T	South Africa, KwaZulu-Natal Province, Greytown	Soil debris of Sorghum bicolor	KR071651.1	MN534175.1	LT996092	LT996189	LT996138	KU603866.1
Fusarium anguioides	NRRL 25385 NT	China, Guangdong Province, Shenzhen city		MH855263.1		MH742689	JX171511	JX171624
Fusarium annulatum	BBA 63629 = CBS 258.54 = IMI 202878 = MUCL8059 = NRRL 13619 T	New Caledonia	Grain of Oryza sativa	MH857317.1	MT010908.1	MT010994	MT010944	MT010983	MT011041.1
Fusarium anthophilum	CBS 222.76 ET	Germany	Succisa pratensis	KR071654.1	MW402451	MW402114	MW402641	MW402811	MW402312
Fusarium aquaticum	CGMCC 3.20819 = LC7502 T	China, Guizhou Province, Zunyi city	water	MW016408	MW566275	MW580448	MW024439	MW474394	MW533730
Fusarium arbusti	CGMCC3.25473 T	Guizhou	roots of Rosa roxburghii	MZ724826	OR043743	OR043893	OR043788	OR043837	OR043940
Fusarium arcuatisporum	CGMCC 3.19493 = LC12147 =LF1502 T	China, Hubei Province	Brassica campestris	MK280802	MK289697	MK289584	MK289799	MK289739	MW533837
Fusarium armeniacum	ATCC 90020 = CBS 485.94 = FRC R-9335 = IMI 352099 = MRC 6230 = NRRL 26908 = NRRL 25141 = NRRL 29133 T	Australia, New South Wales, Edgeroi	Triticum aestivum			GQ915501	KT597715	GQ915485	AB587049.1
Fusarium aseptatum	CGMCC 3.22496 T	China: Guangdong	isolated from sediment	NR_191237.1	OQ808984.1	OQ809037.1	OQ756141.1	OQ808997.1
Fusarium asiaticum	CBS 110257 = FRC R-5469 = NRRL 13818 T	Japan	Hordeum vulgare			:AF212451	JX171459	JX171573
Fusarium atrovinosum	CBS 445.67 = BBA 10357 = DSM 62169 = IMI 096270 = NRRL 26852 = NRRL 26913 T	Australia	Triticum aestivum	MH859028.1	MN120693.1	MN120752	MN120713	MW928822
Fusarium aurantii	BBA65609 T	Cuba	Citrus aurantium		PQ000774	PQ000452		PQ000617,PQ000695	PQ000532
Fusarium austroafricanum	NRRL 66741 = PPRI 10408 T	South Africa, Eastern Cape Province, Humansdorp.	Pennisetum clandestinum.	–	–	MH742687	MH742537	MH742616
Fusarium avenaceum	CBS 408.86 = FRC R-8510 = IMI 309354 = NRRL 26850 = NRRL 26911 NT	Denmark	Hordeum vulgare			MW928836	MG282372	MG282401
Fusarium awan	CMW 54719 T	Sumatera	head (including mycangium) of Euwallacea similis	NR_177140.1		MT009973.1		MT009999.1
Fusarium awaxy	CMRP 4013 = LGMF1930 ET	Brazil, Parana, Guarapuava	Rotten stalks of Zea mays			MG839004		MK766941
Fusarium aywerte	F10108 = NRRL 25410 T	Australia, Northern Territory, Deep Well	Soil		KU171417.1	JABCQV010000336	JX171513	JX171626
Fusarium azukiicola	NRRL 54364 T	Hokkaido	root of Vigna angularis			JQ670137.1	KJ511276.1	KJ511287.1
Fusarium babinda	BBA 69872 = F11217 = NRRL 25807 T	Australia, Queensland, Mount Lewis	Plant material in soil		AF158358.1	AF160305		MN534245	MN534100.1
Fusarium bactridioides	BBA 4748 = BBA 63602 = CBS 100057 = CBS 177.35 = DAOM 225115 = IMI 375323 = NRRL 22201 T	USA, Arizona, Chiricahua Mountains	Cronartium conigenum growing on a mummified cone of Pinus leiophylla	MH862686.1	MN534173.1	MN533993.1	MT010939	MT010963	MN534112.1
Fusarium bambusarum	CGMCC 3.20820 = LC7180 T	China, Jiangxi Province	bamboo	MW016403	MW566270	MW580443	MW024434	MW474389	–
Fusarium bananae	CBS H-25434T=CBS 151937 = BBA 72296 = DSM 116929	Costa Rica	Musa sp		PQ240140	PQ260813	PQ280837	PQ274100	PQ273926
Fusarium bataticola	CBS_144398_T	North Carolina			MW218054.1		MW218100.1			MW218007.1
Fusarium bellum	CBS H-25409T= CBS 151827 = FRC R-9513 = NRRL 66939	China, Anda	nematode cyst on Glycine max root		PQ240141	MW233217	MW233389	MW233561	PQ273927
Fusarium beomiforme	CBS 100160 = DAR 58880 = FRC M-1425 = IMI 316127 = MRC 4593 = NRRL 13606 T	Australia, Queensland, Rockhampton	Soil	NR_111885.1		MF120507	MF120485	MF120496
Fusarium bilaiae	MFG 60364 T	Central European Russia	dead stems of Helianthis annuus			MW286112.1		MW286116.1	MW286114.1
Fusarium biseptatum	CBS 110311 T	South Africa	soil			EU926319			EU926385
Fusarium bomiense	HMAS_248885_T=HMAS 254519	Tibet		KY829447		KY829449
Fusarium boothii	CBS 316.73 = IMI 160243 = NRRL 26916 T	South Africa	Zea mays	MH860690.1		GQ915503	KM361641	KM361659	GQ915437.1
Fusarium borneense	CBS_145462_T	Sabah	dead bark		MW834124.1		MW834213.1			MW834052.1
Fusarium brachiariae	CML 3032 T	Brazil	Brachiaria decumbens			MT901348		MT901314	MT901321
Fusarium brachygibbosum	BBA 64691 = NRRL 20954 T	India, Telangana, Hyderabad, Parbhani	Sorghum vulgare			MW233075	MW233246	MW233418	PQ273940.1
Fusarium brachypes	CBS H-25408T= CBS 151824 = FRC R-8938 = NRRL 66933	Australia, Northern Territory	cultivated soil		PQ240156	MW233204	MW233376	MW233548	PQ273941
Fusarium brachypodum	CGMCC 3.20776 T	Guizhou	soil	OL897010.1	ON568896	ON568916		ON568983	ON569067
Fusarium brachypodum	CGMCC 3.20776 T	Guizhou	soil	OL897010.1	ON568896			ON568983	ON569067
Fusarium brasilicum	CBS 119180 = NRRL 31281 T	Brazil	Avena sativa			AY452964	JABCJS010000032	JABCJS010000357
Fusarium brasiliense	MAFF 239050 = NRRL 31757 T	Brazil, Districto Federal, Brasilia	Glycines max.		EF408374.1			EU329565	EF408444.1
Fusarium breve	CBS_130326_T	Belgium			MW834125.1		MW834214.1			MW834053.1
Fusarium brevicatenulatum	BBA 69197 = CBS 404.97 = DAOM 225122= IMI 375329 = NRRL 25446 T	Madagascar	Striga asiatica		MT010895.1	MT011005	MT010948	MT010979	MT011063.1
Fusarium brevicaudatum	NRRL 43638 = UTHSC R-3500 T	USA, Florida	Trichechus sp.	GQ505754.1	GQ505576.1	GQ505665	KC808322	GQ505843
Fusarium breviconum	CBS_204.31_T				MW218057.1		MW218103.1			MW218010.1
Fusarium bryceae	BRIP 74862c T	Queensland	Spinifex sericeus			PP209369		PP209368
Fusarium bubalinum	CBS 161.25 = NRRL 26857 = NRRL 26918 T	Australia	Unknown	MH854830.1	MN170314.1	MN170448		MN170381
Fusarium buharicum	CBS 178.35 = DSM 62166 = NRRL 25488 ET	Uzbekistan, Tash_x0002_kent	Gossypium herbaceum	NR_173416.1		KX302912	KX302920	KX302928
Fusarium bulbicola	CBS 220.76 = BBA 12293 = BBA 63628 = DAOM 225114 = IMI 202877 = IMI 375322 = NRRL 13618 T	Germany	Nerine bowdenii		KF466327	KF466415	KF466394	KF466404	KF466437
Fusarium burgessii	CBS 125537 = NRRL 66654 = RBG 5315 T	Australia, Queensland, Idalia National Park	Soil	NR_172292.1		HQ667148	MT409440	HQ646393
Fusarium caapi	CML 3657 T	Brazil	Brachiaria brizantha			MT901350		MT901316	MT901323
Fusarium caatingaense	MUM 1859 = URM 6779 T	Brazil		MH668816		LS398466	MH668845	LS398495
Fusarium californicum	CBS 145796 = BL30_T	Prunus dulcis, necrotic inner bark	USA	MK880138.1		MK878579.1	MK878584.1	MK878569.1	MK878574.1
Fusarium callistephi	CBS 187.53 = NRRL 36330 T	Netherlands, Oostenbrink	Callistephus chinensis	MH857158.1	MH484693.1	MH484966		MH484875	MH485057.1
Fusarium camelliae	GUCC_21010_T	Guangxi	leaves of Camellia			OP757314		OP800100.1
Fusarium campestre	KG158 = CBS 148994_T	Kazakhstan	roots of Stipa capillata	ON951731.1	ON960621.1	ON960701.1	ON960653.1	ON960669.1
Fusarium camptoceras	ATCC 16065 = ATCC 24364 = BBA 9810 = CBS 193.65 = DSM 62167 = IMI 112500 = NRRL 20716 = NRRL 36344 NT	Costa Rica	Cushion gall of Theobroma cacao	MH858537.1	MN170316.1	MN170450	MW928800	MN170383	AB820714.1
Fusarium carinatum	CBS H-25419T=CBS 151957 = FRC R-9061 = NRRL 66934	Nigeria, Niger State	Sorghum sp. soil debris		PQ240157	MW233208	MW233380	MW233552	PQ273942
Fusarium carminascens	CBS 144738 = CPC 25800 T	South Africa, KwaZulu-Natal Province	Zea mays		MH484755.1	MH485028	MW928801	MH484937	MH485119.1
Fusarium cartwrightiae	BRIP_74113d_T	Queensland	stem canker of Ziziphus mauritiana			OR335749		OR335732
Fusarium cartwrightiae	BRIP 74113d T	Queensland	stem canker of Ziziphus mauritiana			OR335749.1		OR335732.1
Fusarium casha	PPRI 21883_T		Amaranthus cruentus			MF787261		MN605059/MN605065	MF787255
Fusarium cassiae	MFLUCC 18-0573 T			NR_171097		MT212205		MT212197
Fusarium cassiae	MFLUCC_18-0573_T=MFLU 18-2751	Thailand	decaying pods of Cassia fistula	NR_171097.1
Fusarium castaneophilum	BJFC HR08T= CFCC 70814ET	China, BeiJing	Castanea mollissima		PP946917	PP946923	PP946937	PP946935	PP946929
Fusarium catenatum	NRRL_54993_T	Georgia (US)	Stegostoma fasciatum			KC808214.1	KC808292.1	KC808355.1
Fusarium cateniforme	ATCC 11853 = CBS 150.25 T	Unknown	Unknown	MH854825	MN170317.1	MN170451		MN170384
Fusarium caulendophytica	CGMCC3.25474 T	Guizhou	roots of Rosa roxburghii	MZ724828	OR043731	OR043881	OR043781	OR043826	OR043933
Fusarium caulicola	CGMCC3.25475 T	Guizhou	roots of Rosa roxburghii	MZ724827	OR043733	OR043883	OR043783	OR043828	OR043935
Fusarium celtidicola	KUMCC 16-0019 = MFLU 15-3646=MFLUCC 16-0526 T	Italy, Forlì-Cesena Province	Celtis australis	NR_182451.1		MH576581	MH576579	MH576577	MH576583.1
Fusarium celtis-occidentalis	CBS_125502_T	Ontario	bark of attached dead twigs and branches in canopy of Celtis occidentalis	NR_137580.1		HM626638.1	MW834197.1	MW834013.1
Fusarium cerealis	NRRL13721			U85534					FCU85568
Fusarium cerealis	NRRL13721			U85534.1					U85568.1
Fusarium cerealis	NRRL 25491					AF212465.1	MG282371.1	MG282400.1
Fusarium chaquense	NRRL 66749 T	Chaco	Sorghastrum setosum	JAATNT010000122.1	JAATNT010000291.1	JAATNT010000651.1	JAATNT010000102.1		JAATNT010000118.1
Fusarium chinhoyiense	NRRL 25221 T	Zimbabwe, Chinhoyi	Zea mays		MN534196.1	MN534050	MW402711	MN534262	MN534082
Fusarium chlamydocopiosum	CBS152063 T	South Africa	Citrus sinensis		PQ000829	PQ000506		PQ000670,PQ000748	PQ000587
Fusarium chlamydosporum	CBS 145.25 = NRRL 26851 = NRRL 26912 NT	Honduras, Tela	Musa sapientum	NR_172283.1	MN120695.1	MN120754	MN120715	MN120735
Fusarium chongqingense	CGMCC 3.20821 = LC4957 T	China, Chongqing	Bothrocaryum controversum	MW016677	–	MW620138	MW024705	MW474663	MW534023
Fusarium chuoi	CBS 148464 T			OK586454	OK626304	OK626308	OK626306	OK626302	OK626310
Fusarium cili	CGMCC3.25476 T	Guizhou	roots of Rosa roxburghii	MZ724823	OR043735	OR043885	OR043785	OR043830	OR043937
Fusarium circinatum	CBS 405.97 = BBA 69720 = DAOM 225113 = IMI 375321 = MRC 7541 = NRRL 25331 T	USA	Pinus radiata	MH862654.1	KM231393	KM231943	JX171510	HM068354	KM232080	KM231017.1
Fusarium citri	CGMCC 3.19467 = LC6896 T	China, Hunan Province	Citrus reticulata	MK280803	MK289668	MK289617	MK289828	MK289771	–
Fusarium citricola	CBS 142421 = CPC 27805 T	Italy, Cosenza, Rocca Imperiale	Citrus reticulata ‘Caffin’	NR_172265.1	MN170355.1	LT746197	LT746290	LT746310
Fusarium citriforme	CBS 253.50 T	Finland	Hordeum sativum	MH856607.1		KR071775	MW928802	MW928823
Fusarium citri-sinensi	BBA67503_T	USA	Albizia julibrissin		PQ000832.1	PQ000509.1		PQ000751.1/PQ000673.1	PQ000590.1
Fusarium citrullicola	SDBR-CMU422_T	Thailand	lesions on fruit of Citrullus lanatus		OP020924	OP020920		OP020928
Fusarium clavum	CBS 126202 T	Namibia	Soil		MN170322.1	MN170456.1		MN170389.1
Fusarium clavus	CBS 126202 = RMF N 38 T	Namibia, northern Karoo	Desert soil	MH864013.1	MN170322.1	MN170456		MN170389
Fusarium coffeatum	BBA 62053 = CBS 635.76 = NRRL 20841 T	South Africa	Cynodon lemfuensis	MH861016.1	MN120696.1	MN120755	MN120717	MN120736
Fusarium coffeibaccae	CML90 T	Coffea arabica, fruit	Brazil		PQ000786	PQ000464		PQ000629,PQ000707	PQ000544
Fusarium coicis	FRL 19329 = NRRL 66233 = RBG 5368 T	Australia, Queensland, Mareeba	Coix gasteenii			KP083251	KP083269	KP083274
Fusarium commune	AAS 156 = BBA 71639 = CBS 110090 = NRRL 31076 T	Denmark	Soil	–	–	AF362263		MW934368	–
Fusarium compactum	CBS 186.31 = NRRL 36323 ET	UK, Kew	Cotton thread	MH855177.1	GQ505560.1	GQ505648		GQ505826
Fusarium concentricum	CBS 450.97 = BBA 64354 = CBS 833.85 = DAOM 225146 = IMI 375352 = NRRL 25181 T	Costa Rica	Musa sapientum	MH862659.1	AF158335	AF160282	LT996192	JF741086	U61548
Fusarium concolor	BBA 2607 = BBA 63601 = CBS 183.34 = DAOM 225131 = DSM 62179 = IMI 112502 = NRRL 13994 T	Uruguay, Montevideo	Hordeum vulgare	MH855479.1	–	MH742650	MH742492	MH742569
Fusarium continuum	CBS 140841 = F201030 = NRRL 66286 T	China, Shaanxi, Fuping, Lei village	Zanthoxylum bungeanum	NR_159818.1		KM236722	KM520387	KM236782
Fusarium convolutans	CBS 144207 = CPC 33733 T	South Africa, Kruger National Park	Rhizosphere of Kyphocarpa angustifolia			LT996094	LT996193	LT996141
Fusarium coriorum	BRIP 47195a_T	Queensland	leaves of Vriesea			OQ626870
Fusarium coriorum	BRIP 47195a T	Queensland	leaves of Vriesea			OQ626870.1
Fusarium crassistipitatum	MAFF 239757 = NRRL 36877 T	Argentina, Santa Fe, Zavalla	Glycine max			FJ240351		FJ240405
Fusarium crassum	CBS_144386_T	France		NR_178123.1	MW218063.1		MW218109.1			MW218016.1
Fusarium crocatum	BBA65926 T	Venezuela	Grass		PQ000834	PQ000511		PQ000675,PQ000753	PQ000591
Fusarium croceum	CBS 131777 T	Iran, Golestan Province, Gonbad-e Qabus	Triticum sp.	JX162382	MN170329.1	MN170463		MN170396
Fusarium croci	CBS_142423_T	Italy	Citrus sinensis crown	LT746264		LT746216		LT746329
Fusarium cryptoseptatum	CBS_145463_T	French Guiana			MW834126.1		MW834215.1			MW834054.1
Fusarium cucurbiticola	CBS_616.66_T	Netherlands		NR_178124.1	MW834128.1		MW834217.1			MW834056.1
Fusarium cugenangense	InaCC F984 T	Indonesia, West Java, Cianjur, Cugenang	Musa		MH484711.1	LS479757	LS479560	LS479308
Fusarium culmorum	CBS 417.86 = FRC R-8504 = IMI 309344= NRRL 25475 ET	Denmark	moldy kernel of Hordeum vulgare			MW233082	JX171515	JX171628
Fusarium cultriforme	CBS H-25407T=CBS 151935 = BBA 65688 = DSM 116528).	Venezuela	Impatiens sp		PQ240185	PQ260851	PQ280873	PQ274136	PQ273968
Fusarium cuneirostrum	FRC S-1551 = MAFF 239038 = NRRL 31157 T	USA, Michigan, Presque Isle	Phaseolus vulgaris		EF408379.1		KJ511271	FJ240389	EF408449.1
Fusarium curculicola	PPRI20458_T		Athesapeuta dodonis			MF787266.1			MF787258.1
Fusarium curvatum	CBS 238.94 = NRRL 26422 = PD 94/184 T	Netherlands	Beaucarnea sp.		MH484711.1	MH484984	MW928804	MH484893	MH485075.1
Fusarium cuspidatum	CBS H-25412T=CBS 151953 = FRC R-6269 = NRRL 66923	USA, North Dakota	pasture soil debris		PQ240186	MW233154	MW233326	MW233498	/
Fusarium cyanescens	CBS_518.82_T	Netherlands	subcutaneous tissues of foot of Homo sapiens		MW218064.1		MW218110.1			MW218017.1
Fusarium cygneum	CBS H-25421T=CBS 151805= IMI 265540 = NRRL 20723	UK, Wiltshire	unknown hos		PQ240187	MW233074	JX171483	JX171596	PQ273969
Fusarium dactylidis	CBS 119181 = ICMP 5269 = NRRL 29298 T	New Zealand, Manawatu, Palmerston North	Dactylis glomerata	DQ459873.1		DQ459748	KM361654	KM361672
Fusarium delphinoides	CBS 120718 T	Western Cape Province	decaying stems of Hoodia gordonii	NR_130680.1	KM231363.1	EU926296	KM232210.1		KM232056.1	KM230994.1
Fusarium dendranthematis	MHZU 24-0442T=ZHKUCC 24-0772	China, Guangdong Province, Meizhou City	a leaf of Dendranthema morifolium (Asteraceae)			PP983158	PP983171	PP983195	PP983185
Fusarium denticulatum	BBA 67772 = CBS 407.97 = IMI 376115 = NRRL 25311 T	USA, Louisiana	Ipomoea batatas	NR_138359.1	MT010890.1	KR909385	MT010953	MT010970	MT011060.1
Fusarium desaboruense	InaCC F951 T	Indonesia, East Nusa Tenggara, Sikka Flores, Kecamatan Waigate, Desa Boru	Musa var. Pisang				LS479870	LS479852
Fusarium desmazieri	CBS_125507_T	Italy		MH863669.1	KM231384.1		KM232230.1	KM232379.1	KM232072.1	HM626633.1
Fusarium devonianum	NRRL_22134_T	Great Britain	dead cladodes of Ruscus aculeatus				JX171490.1	JX171603.1
Fusarium dhileepanii	BRIP_71717_T	Queensland	leaves of Cyperus aromaticus			OK509072.1		OK533536.1
Fusarium diminutum	CBS_144390_T	Ivory Coast	treated wood of Coelocaryon preussii		MW834129.1		MW834218.1			MW834057.1
Fusarium dimorphosporum	CBS H-25420T= CBS 151959 = FRC R-9230 = NRRL 66938	Thailand, Tak Fa, Nakhon Sawan	Zea mays		PQ240191	MW233216	MW233388	MW233560	PQ273971
Fusarium dolichosporum	CBS H-25418T=CBS 151817 = FRC R-4069 = MRC 5-B-J = NRRL 66921	South Africa	Triticum sp		PQ280985	MW233146	MW233318	MW233490	PQ280986
Fusarium drepaniforme	NRRL_62941_T	Singapore	woody Plantae	KM406633.1		KM406626.1	KM406640.1	KM406647.1
Fusarium duofalcatisporum	CBS 384.92 = NRRL 36448 T	Sudan, Nile Province	Seeds of Phaseolus vulgaris	GQ505741.1	GQ505564.1	GQ505652		GQ505830
Fusarium duoseptatum	InaCC F916 T	Indonesia, Central Kalimantan, Kapuas Timur, Anjir Serapat Tengah	Pseudostem of Musa var. Pisang Kepok			LS479688	LS479495	LS479239
Fusarium duplospermum	NRRL_62583_T	Florida	mycangium of Euwallacea perbrevis	KC691581.1		KC691553.1	KC691611.1	KC691671.1
Fusarium echinatum	CBS 146497 = CPC 30815 T	South Africa	Unidentified tree		MW834110.1	MW834273	MW834187	MW834004	MW834301.1
Fusarium ednaryaniae	BRIP 74756a	Queensland	Sporobolus pyramidalis			OR964969.1		OR964967.1
Fusarium elaeagni	CGMCC 3.20822 = LC13627 =CQ1053 T	China, Jiangsu Province, Suzhou city	Elaeagnus pungens	MW016426	MW566293	MW580466	MW024457	MW474412	MW533748
Fusarium elaeidis	CBS 217.49 = NRRL 36358 T	Zaire	Elaeis sp.		MH484688.1	MH484961	MW928805	MH484870	MH485052.1
Fusarium elongatum	CBS 190.34 = NRRL 20897 T	Costa Rica	Soil	OM117605.1		KX302919	KX302927	KX302935
Fusarium endophyticum	SDBR-CMU465 T	Thailand	leaves of Camellia sinensis var. assamica	OQ683543		OQ686616	OQ686620	OQ686618
Fusarium epipeda	CBS_146523_T	Netherlands (imported from Uganda)	Bouvardia	MW827624.1	MW834130.1	MW834285.1	MW834219.1	MW834022.1		MW834058.1
Fusarium equiseti	BBA 68556 = CBS 307.94 = NRRL 26419 ET	Germany, Braunschweig, Niedersachsen	soil	NR_121457	GQ505511.1	GQ505599		GQ505777
Fusarium erosum	LC15877_T	Guangdong	rotten stalks of Zea mays		OQ125648.1	OQ126066.1	OQ125772.1	OQ126518.1	OQ126321.1
Fusarium ershadii	CBS115.40 T	Vietnam	Musa sapientum	KX503267		KX503269		KX503270
Fusarium extenuatum	LLC1501_T	Ethiopia	soil, asssociated with Sorghum		OP486039.1	OP487158.1	OP486337.1	OP486728.1
Fusarium fabacearum	CBS 144743 = CPC 25802 T	South Africa, Western Cape Province	Glycine max		MH484757.1	MH485030.1	MW928806	MH484939.1	MH485121.1
Fusarium falsibabinda	CGMCC 3.20823 = LC13610 = F015 T	Japan	Podocarpus macrophyllus	MW016393	MW566260	MW580433	MW024424	MW474379	MW533719
Fusarium fasciculatum	CBS 131382 T	Australia, Northern Territories, Roper River area	Stems of Oryza australiensis		MN170339.1	MN170473		MN170406
Fusarium fecundum	LC15875_T	Shaanxi	Triticum aestivum		OQ125281.1	OQ125250.1		OQ125544.1
Fusarium ferrugineum	NRRL_32437_T	Switzerland		DQ094446.1		DQ246979.1	HM347157.1
Fusarium flagelliforme	CBS 162.57 = NRRL 36269 T	Croatia, Zagreb	Seedlings of Pinus nigra	GQ505734.1	GQ505557.1	GQ505645		GQ505823
Fusarium flocciferum	CBS 821.68 = NRRL 28450 ET	Germany	green_x0002_house soil		MZ921622.1	MW928837	MW928807	MW928824
Fusarium floriferum	PRU 4597T=CMW 59520 = CMW-IA 2803.	SOUTH AFRICA, KWAZULU- NATAL PROVINCE: Durban, Ballito, Simbithi Eco Estate	a living Euwallacea xanthopus beetle	PP551986		PP596984		PP596910
Fusarium foetens	CBS 110286 = NRRL 31852 = PD 2001/7244 T	Netherlands, Zuid-Holland Province, Maasland	Begonia elatior hybrid	NR_159865.1	MT010903.1	AY320087	MW928808	MW928825	MT011049.1
Fusarium fracticaudum	CBS 137234 _PT	Colombia	Pinus maximonoii		LT996179	KJ541059	LT996196	LT996144	KJ541051
Fusarium fujianense	LC14 T	Fujian	leaves of Cunninghamia lanceolata			ON734389	OR683268	ON734369
Fusarium fujikuroi	CBS 221.76 = BBA 12428 = BBA 63630 = IHEM3821 = IMI 196086 = IMI 202879 = NRRL 13620 = NRRL 13998 = NRRL 22174 T	Taiwan	Oryza sativa	MW827608	KU603995.1	AF160279	MW834188	MW834005	KU603884.1
Fusarium gaditjirrii	CBS 116011 = F15048 = NRRL 53678 T	Australia, Queensland, Walkamin Research Station	Heteropogon triticeus			AY639636		HQ662690
Fusarium gamsii	CBS 143610 = CPC 30862 T	Iran, West Azerbaijan Province, Orumieh-Salmas	Agaricus bisporus			LT970788		LT970760
Fusarium gamtoosense	CBS_146502_T	Citrus sinensis	Eastern Cape Province	MW173063.1	MW218070.1	MW248762.1	MW218116.1	MW446611.1		MW218023.1
Fusarium gannanense	JX12_T	Jiangxi	mycangium of Euwallacea interjectus, infesting trunk of living Triadica cochinchinensis	LC702041.1		LC701609.1	LC701945.1	LC701981.1 /LC702017.1
Fusarium gerlachii	LRG 00-551 = NRRL 36905 T	USA, Minnesota, Polk County, Climax	Triticum aestivum			DQ459742	KM361646	KM361664
Fusarium giganteum	CMM 3557 T	Minas Gerais	stem of Panicum maximum			KY490537.1
Fusarium gladiolum	CBS H-25417T=CBS 151812 = NRRL 54640 = FRC L-247	New Guinea, Papua	Ipomoea batatas stem		PQ240194	MW233137	MW233308	MW233480	PQ273972
Fusarium globosum	CBS 428.97 = DOAM 214966 = FRC M- 8014 = IMI 375330 = MRC 6647 = NRRL 26131 = PREM 51878 T	South Africa, Eastern Cape Province, Butterworth district, Teko Experimental Farm	Zea mays		MN534218.1	KF466417	KF466396	KF466406	MN534124.1
Fusarium glycines	CBS 144746 = CPC 25808 T	South Africa, North West Province	Glycine max		MH484760.1	MH485033	MW928809	MH484942	MH485124.1
Fusarium glycinicola	YZU_201397_T	China	seeds of Glycine max	MZ664331.1	MZ719074.1	MZ773258.1		MZ683937.1	MZ701775.1
Fusarium goeppertmayeriae	BRIP_64547d_T	Queensland	peduncles of Zea mays			OQ626868.1
Fusarium goeppertmayeriae	BRIP 64547d T	Queensland	peduncles of Zea mays			OQ626868.1
Fusarium goolgardi	NRRL 66250 = RGB5411 T	Australia, New South Wales, Bungonia State Conservation Area	Xanthorrhoea glauca			KP101123	KP083270	KP083280
Fusarium gossypinum	CBS 116613 T	Ivory Coast, Bouake	Gossypium hirsutum		MH484727.1	MH485000		MH484909	MH485091.1
Fusarium gracilipes	NRRL 43635 T	USA, Nebraska	Equus sp.	GQ505751.1	GQ505573.1	GQ505662	HM347188	GQ505840
Fusarium graminearum	CBS 136009 ET	Germany	Hordeum vulgare			MW928838	MW928810	MW928826
Fusarium graminum	NRRL 20692		Cynodon dactylon	JAAGWP010000136.1		JAAGWP010000622.1	JAAGWP010000255.1	JAAGWP010000188.1	JAAGWP010000247.1
Fusarium grosmichelii	InaCC F833 T	Indonesia, West Java, Bogor, Suakarya (Megamendung).	Pseudostem of Musa acuminata var. Pisang Ambon Lumut			LS479744	LS479548	LS479295
Fusarium guangdongense	MHZU 23-0222T=ZHKUCC 23-0920ET	China, Guangdong Province, Guangzhou City	a stem of Cymbidium sp. (Orchidaceae)			PQ031179	PQ212635	PQ139076, PQ139087	PQ031158
Fusarium guilinense	CGMCC 3.19495 = LC12160 =GXGL9-3 T	China, Guangxi Zhuang Autonomous Region	Musa nana	MK280837	MK289652	MK289594	MK289831	MK289747	MW533851
Fusarium guizhouense	GZ7-20-1 T	Guizhou	leaves of Cunninghamia lanceolata			ON734381	OR683260	ON734361
Fusarium haematococcum	CBS 119600 T	Sri Lanka	bark of dying tree	KM231797.1	MW834136.1	KM231926.1			KM232059.1	KM230999.1
Fusarium hainanense	CGMCC 3.19478 = LC11638 =HA5-S03 T	China, Hainan Province	Oryza sp.	MK280836	MK289657	MK289581	MK289833	MK289735	MW533852
Fusarium hamatum	CBS H-25422T= CBS 151936 = BBA 67756 = DSM 116550	Madagascar	Striga asiatica		PQ240218	PQ260873	PQ280896	PQ274157	PQ273996
Fusarium hechiense	CGMCC 3.20824 = LC13644 = GXHCSWL14-E1 T	China, Guangxi Zhuang Autonomous Region,Hechi city	Musa nana	MW016454	MW566321	MW580494	MW024482	MW474440	MW533773
Fusarium helgardnirenbergiae	NRRL_22387_T	French Guiana		NR_169883.1		AF178339.1		EU329505.1
Fusarium hengyangense	HMAS_248884_T	Hunan		KY829446		KY829448
Fusarium heslopiae	BRIP 74746a T	Queensland	Sporobolus creber			PP209371		PP209370
Fusarium heterosporum	CBS 391.68 = NRRL 25798 ET	Germany, Rotenburg near Bremen	Sclerotium of Claviceps purpurea on Lolium perenne	NR_175776.1		MW928839	MW928811	MW928827
Fusarium hexaseptatum	InaCC F866 T	Indonesia, West Java, Sukabumi, Parakan Lima	Musa acuminata			LS479805		LS479359
Fusarium hipposidericola	KUMCC_21-0724_T	Yunnan	wing surface of Rhinolophus malayanus	ON426846	OR022054.1	OR025993.1			OR025938.1
Fusarium hoodiae	CBS 132474 T	South Africa, Northern Cape Province, Prieska	Root of Hoodia gordonii	MH866022.1	MH484747.1	MH485020		MH484929	MH485111.1
Fusarium hostae	FRC O-2074 = NRRL 29889 T	USA, South Carolina.	Hosta sp.	MT435067.1		AY329034	JX171527	JX171640	AY329042.1
Fusarium humicola	ATCC 24372 = CBS 124.73 = IMI 128101 = NRRL 25535 T	Pakistan	Soil		MN120698.1	MN120757	MN120718	MN120738
Fusarium humuli	CGMCC 3.19374 = CQ1039 T	China, Jiangsu Province	Humulus scandens	MK280845	MK289712	MK289570	MK289840	MK289724	MW533857
Fusarium hunanense	HN33-8-2 T	Hunan	leaves of Cunninghamia lanceolata			ON734393	OR683272	ON734373
Fusarium hypothenemi	CBS_145464_T	Benin		MW827626.1		MW834287.1	MW218117.1	MW834024.1		MW218024.1
Fusarium idabrowneae	BRIP 74541a T	Queensland	rotten bulb of Triteleia			PP438401		PP438396
Fusarium incarnatum	ATCC 24387 = CBS 132.73 = IMI 128222 = NRRL 25478 ET	Malawi	Tricho_x0002_santhes dioica		MN170342.1	MN170476		MN170409
Fusarium inflexum	ATCC 32213 = BBA 63203 = CBS 716.74 = DAOM 225130 = DSM 63203 = IMI 375336 = NRRL 20433 T	Germany, Hamburg, Vierlanden	Stem of Vicia faba	NR_152941.1		AF008479	JX171469	JX171583
Fusarium ipomoeae	CGMCC 3.19496 = LC12165 =M0111 T	China, Fujian Province	Ipomoea aquatica	MK280832	MK289704	MK289599	MK289859	MK289752	MW533878
Fusarium iranicum	CBS 143608 = CPC 30860 T	Iran, West Azerbaijan Province, Orumieh-Salmas	Agaricus bisporus	NR_175069.1		LT970785		LT970757
Fusarium irdabamae	BRIP 75153 T	New South Wales	Sorghum			OR824413		OR781001
Fusarium irregulare	LC7188 T	China, Guangdong Province	bamboo	MK280829	MK289680	MK289629	MK289863	MK289783	–
Fusarium jacksoniae	BRIP 76473aT	Australia, Victoria, Dromana	root rot of Hebe sp(Scrophulariaceae)			PQ393365
Fusarium jinanense	LC15878_T	Shandong	cobs of Zea mays		OQ125271	OQ125131		OQ125521
Fusarium joanfreemaniae	BRIP 61880c _T	Queensland	Musa			OQ626872.1
Fusarium joanfreemaniae	BRIP 61880c T	Queensland	Musa sapientum			OQ626872.1
Fusarium juglandicola	UBOCC-A-119001_T	France	bud of Juglans regia		MZ078174.1	MZ078243.1	MZ078190.1	MZ078215.1
Fusarium kalimantanense	InaCC F917 T	ndonesia, Central Kalimantan, Katingan, Pulau Malan	Musa acuminata			LS479690	LS479497	LS479241
Fusarium kazakhstanicum	KG160 = CBS 148870_T	Kazakhstan	roots of Stipa capillata	NR_184522.1	ON960622.1	ON960702.1	ON960654.1	ON960670.1
Fusarium kelerajum	S1839_GJS02122 T	Sri Lanka	trunk of fallen tree	JF433041.1		DQ247518.1
Fusarium keratoplasticum	CBS 490.63 T	indoor plumbing: Virginia	Virginia		MW218074.1		MW218121.1			MW218028.1
Fusarium khuzestanicum	IRAN 4863C T	Iran	root rot of Oryza sativa		PP858502	PP858510		PP858506	PP858514
Fusarium konzum	CBS 119849 = KSU 10653 = NRRL 53394 T	USA, Kansas, Manhattan, Konza Praire Biological Station	Sorghastrum nutans		LT996182	LT996098	LT996200	LT996148	LT996118
Fusarium kotabaruense	InaCC F963 T	Indonesia, South Kalimantan	Musa var. Pisang			LS479445	LS479875	LS479859
Fusarium kuroshium	CBS_142642_T	California	Platanus racemosa, in galleries of Euwallacea		MW834140.1		MW834227.1			MW834068.1
Fusarium kurunegalense	CBS 119599 T	Sri Lanka	recently cut non-native tree		MW834141.1		MW834228.1			MW834069.1
Fusarium kyushuense	ATCC 56750 = FRC T-346A = MAFF 237645 = MRC 1767 = NRRL 3509 T	Japan, Kumamoto	Seed of Triticum aestivum	NR_152943.1		MH582292		MH582098	AB587067.1
Fusarium lacertarum	ATCC 42771 = CBS 130185 = IMI300797 = NRRL 20423 T	India, Poona, Pimpri	Skin of lizard	GQ505682.1	GQ505505.1	GQ505593	JX171467	JX171581	–
Fusarium landiae	BRIP 76309aT	Australia, New South Wales, Lindendale	root of Vaccinium sp. (Ericaceae)			PQ393366
Fusarium langsethiae	BBA 70945 = CBS 113234 T	Norway	Kernal of Avena sativa	NR_121214.1		AB674298	MW928812	MW928828	AB587069.1
Fusarium lateritium	NRRL 13622 = NRRL A-26433	USA	Ulmus sp				JX171457	JX171571
Fusarium leptum	CBS H-25416T=CBS 151949 = NRRL 29896 = FRC R-9673	Netherlands	unknown host		PQ240229	HM744660	MW233272	HQ154449	HQ141636
Fusarium lerouxii	CBS_146514_T	Eastern Cape Province	Citrus sinensis	MW173069.1	MW218076.1	MW248768.1	MW218123.1	MW446617.1		MW218030.1
Fusarium libertatis	CBS 144749 = CPC 28465 T	South Africa, Western Cape Province, Robben Island, Van Riebeeck's Quarry	Rock surface		MH484762.1	MH485035		MH484944	MH485126.1
Fusarium lichenicola	CBS_509.63_T	Buenos Aires	thallus of lichen		MW834142.1		MW834229.1			MW834070.1
Fusarium liriodendri	CBS_117481_T	Maryland		JX435205.1	MW218077.1	HE647957.1	MW218124.1		HE648028.1	MW218031.1
Fusarium longicaudatum	ATCC 24370 = CBS 123.73 = IMI 160825 = NRRL 25477 T	Tanzania, Tropical Products Research Inst	Unknown		MN170347.1	MN170481		MN170414
Fusarium longicolle	CBS H-25406T= CBS 151818 = FRC R-6968 = NRRL 66924	Australia, Rockhampton	soil debris		PQ240231	MW233160	MW233332	MW233504	PQ274004
Fusarium longicornicola	NRRL 52706 T	Ethiopia, Kobo, Welo	grasshopper (Aiolopus longicornis)		MW402487.1	JF740788		JF741114	MW402360
Fusarium longifundum	CBS 235.79 = NRRL 36372 T	Netherlands Antilles, Curaçao	Air.	NR_171059	GQ505561.1	GQ505649		GQ505827
Fusarium longipes	CBS 476.77 = NRRL 20695 NT	USA, Florida	soil			GQ915509	MW233244	GQ915493
Fusarium longyuwanense	HMAS 275654 _T	Henan	bark of Buxus	KY873307.1				KY873309.1
Fusarium louisalawsoniae	BRIP 72901b	New South Wales	dead Insecta			OR964970.1		OR964968.1
Fusarium louisianense	CBS 127525 = NRRL 54197 T	USA, Louisiana	Seeds of Triticum sp.	MH864495.1		KM889633	KM889655	KM889657	KM889628.1
Fusarium luffae	CGMCC 3.19497 = LC12167 T	China, Fujian Province	Luffa aegyptiaca	MK280807	MK289698	MK289601	MK289869	MK289754	–
Fusarium lumajangense	InaCC F872 T	Indonesia	Musa acuminata			LS479441		LS479850
Fusarium lunulosporum	ATCC 36747 = BBA 62459 = CBS 636.76 = IMI 322097 = NRRL 13393 T	South Africa	Citrus paradisi	MH861017.1		AF212467	KM361637	KM361655	U85571.1
Fusarium macrosporum	CBS_142424_T	Italy	Citrus sinensis		MW218078.1		MW218125.1			MW218032.1
Fusarium madaense	CBS 146669 T	Nasarawa, Nigeria	Arachis hypogaea		MW402439	MW402098	MW402619	MW402764	MW402297
Fusarium magnoliae-champaca	MFLUCC 18-0580 T	Thailand, Chiang Rai, Mae Fah Luang University garden	Dried fruits of Magnolia champaca	NR_171098				MT212198
Fusarium magnoliae-champaca	MFLUCC_18-0580_T=MFLU 18-2748=MFLUCC 17-2615	Thailand	decaying pods of Cassia fistula/fruits	NR_171098.1
Fusarium magnum	CBS H-25431T=CBS 151821 = FRC R-7846 = MRC 3530 = NRRL 66927	South Africa	soil		PQ240239	MW233178	MW233350	MW233522	PQ274012
Fusarium makinsoniae	BRIP_64547a_T	Queensland	peduncles of Zea mays			OQ626867
Fusarium makinsoniae	BRIP 64547a T	Queensland	peduncles of Zea mays			OQ626867.1
Fusarium malawiense	CBS737.74 T	Malawi	Citrus sp		PQ000842	PQ000519		PQ000682,PQ000760	PQ000599
Fusarium mangiferae	CBS 120994 = KSU 11781 = MRC 7559 = MUCL 54671 = NRRL 53980 T	Israel, Bet Dagan, Volcani Center	Mangifera indica		MN534224.1	LT574978	MW402530	LT575059	MN534128.1
Fusarium marasasianum	CBS 137238 T	Colombia	diseased roots of Pinus patula			KJ541063			KJ541054
Fusarium mariamitchelliae	BRIP_16818a T	Australia	inflorescence of Tibouchina			OR459913
Fusarium mariamitchelliae	BRIP 16818a T	Australia	inflorescence of Tibouchina			OR459913.1
Fusarium massalimae	URM 8239 T	Brazil, Alagoas, Quebrangulo, Pedra Talhada Biological Reserve	Handroanthus chrysotrichus			MN939763		MN939767
Fusarium mastigosporum	CBS H-25433T=CBS 151825 = FRC R-9077 = NRRL 66935	Australia, Darwin	soil debris		PQ240241	MW233210	MW233382	MW233554	PQ274014
Fusarium meitneriae	MST FP1765 T	Victoria	marine sediment			PP475466		PP475464
Fusarium mekan	CMW54714 T	Sumatera	head (including mycangium) of Euwallacea similis	MN954342.1		MT009964.1		MT009996.1
Fusarium melonis	SDBR-CMU424_T	Thailand	lesions on fruit of Cucumis melo		OP020926	OP020922		OP020930
Fusarium menglaense	KUMCC_21-0717_T	Yunnan	wing surface of Rhinolophus malayanus	ON426850.1	OR022059.1	OR025999.1	OR022018.1	OR025915.1	OR025944.1
Fusarium meridionale	CBS 110247 = FRC R-5329 = NRRL 28436 T	New Caledonia	Citrus sinensis			AF212435	KM361642	KM361660
Fusarium merkxianum	CBS_146525_T	Netherlands (imported from Uganda)	Chrysanthemum	MW827627.1	MW834147.1	MW834288.1	MW834233.1	MW834025.1		MW834075.1
Fusarium mesoamericanum	CBS 415.86 = FRC R-8506 = IMI 309346 = NRRL 25797 T	Honduras	Musa sp.			AF212441	KM361639	KM361657	AF006364.1
Fusarium mexicanum	NRRL 53147 T	Mexico, Nueva Italia, Michoacan	Mangifera indica			MG838032	MG838088	MN724973
Fusarium mianyangense	LC15879_T	Sichuan	spikelets of Oryza sativa		OQ125335	OQ125232		OQ125510
Fusarium microconidium	CBS 119843 = MRC 8391 = KSU 11396 T	Unknown	Unknown	OR137102	MN120700.1	MN120759	MN120721
Fusarium microcyclum	IMI128389 T	Canada	Coffea excelsa		PQ000843	PQ000520		PQ000683,PQ000761	PQ000600
Fusarium mindanaoense	PD20-05 T					LC720609	LC720612	LC720608
Fusarium minutum	CBS H-25429T=CBS 151823 = FRC R-8838 = NRRL 66931	Italy	unknown substrate		PQ240247	MW233196	MW233368	MW233540	/
Fusarium mirum	KSU 4735 = CML 3859 T	Mallawi	Sorghum bicolor seed			MK895725		MK907308	MK907329
Fusarium miscanthi	CBS 577.97 = NRRL 26231 T	Denmark, Zealand	Miscanthus sinensis	–		MN193878	JX171521	JX171634	KU171785.1
Fusarium montanum	CLL10010 T	France	dead twigs of Cytisophyllum sessilifolium
Fusarium mori	CBS_145467_T	Kyushu	twigs of Morus alba		MW834149.1		MW834235.1			MW834077.1
Fusarium mourae	HURM 94640 T=URM 4872ET	BRAZIL. Suape	industrial waste	OQ243343	OQ067342	MZ701762	OM161104	OM146569
Fusarium moutoniae	BRIP 76302aT	Australia, Western Australia, Hacketts Gully	root rot of Chamelaucium sp. (Myrtaceae)			PQ393367
Fusarium mucidum	CBS 102395 T	El Salvador, Cooperacion Coralama	Mouldy nut of Anacardium occidentale		MN170351.1	MN170485		MN170418
Fusarium mucronatum	CBS H-25435T=CBS 151826 = FRC R-9135 = NRRL 66937	Botswana	Pennisetum glaucum		PQ240248	MW233215	MW233387	MW233559	PQ274018
Fusarium multiceps	CBS 130386 = NRRL 43639 = UTHSC 04-135 T	USA, Florida	Trichechus sp.	GQ505755.1	GQ505577.1	GQ505666	HM347190	GQ505844
Fusarium mundagurra	NRRL 66235 = RBG5717 T	Australia, Queensland, Carnarvon Gorge National Park	Soil	–	–	KP083256	KP083272	KP083276	–
Fusarium musae	CBS 624.87 = MUCL 52574 = NRRL 25059 T	Honduras	Musa sp.		MW402474.1	FN552086	MW402689	FN552108	MT011055.1
Fusarium musarum	FRC R-9400 = MRC 6240 = NRRL 28507 T	Panama	Musa sapientum			MW233094	MW233265	MW928829
Fusarium nanum	CGMCC 3.19498 = LC12168 = GXGL14-2 T	China, Guangxi Zhuang Autonomous Region	Musa nana	MK280794	MK289651	MK289602	MK289871	MK289755	–
Fusarium napiforme	BBA 69861 = CBS 748.97 = DAOM 196924 = DAOM 225147 = FRC M-3563 = IMI 375353 = MRC 4144 = NRRL 13604 T	Namibia, Ovambo	Pennisetum typhoides	MH862670.1	MN534192.1	AF160266	HM347136	EF470117	MN534085.1
Fusarium nashariae	BRIP 65609b T	Queensland	rotten root Cordyline			PP438402		PP438397
Fusarium neerlandicum	CBS_232.34_T	Netherlands	Pisum sativum	MH855496.1	MW834151.1	MW847906.1	MW834237.1	MW847903.1		MW834079.1
Fusarium nelsonii	CBS 119876 = FRC R-8670 = MRC 4570 = NRRL 28505 = NRRL 53945 T	South Africa, Western Cape Province, Malmesbury	Plant debris in Triticum soil		MN120701.1	GQ505404	MN120722	GQ505468
Fusarium nematophilum	BBA 72279 = NRRL 54600 T					JABFFA010003988	JX171552	JX171664
Fusarium neoceras	BBA 69863 = CBS 147.25 = DAOM 225410 = IMI 375345= NRRL 20471 T	Honduras	Rotting Musa sapientum	MH854822.1	MW402440.1	MT010988	MT010941	MT010962	MW402298.1
Fusarium neocosmosporiellum	CBS_562.70_T	South Carolina		KM231805.1	KM231377.1	KM231933.1	KM232224.1	KM232372.1	KM232067.1	KM231007.1
Fusarium neoscirpi	CBS 610.95 = NRRL 26861 = NRRL 26922 T	France	Soil	GQ505690.1	GQ505513.1	GQ505601		GQ505779
Fusarium neosemitectum	CBS 189.60 T	Democratic Republic of the Congo	Musa sapientum	MH857950.1	MN170355.1	MN170489		MN170422
Fusarium nepalense	CBS 127503 = NRRL 54222 T	Nepal	Oryza sativa			KM889631	KM361650	: KM361668	KM889626.1
Fusarium newnesense	NRRL 66241 = RBG 610 T	Australia, New South Wales, Newnes State Forest.	Soil.			KP083261	JABCJW010000176	JABCJW010000963
Fusarium ngaiotongaense	CBS_126407_T	New Zealand North	bark	NR_178144.1	MW834144.1		MW834230.1			MW834072.1
Fusarium nirenbergiae	CBS 840.88 T	Netherlands, Noord-Holland Province, Aalsmeer	Dianthus caryophyllus		MH484705.1	MH484978		MH484887	MH485069.1
Fusarium nisikadoi	BBA 69015 = CBS 456.97 = MAFF 237506 = NRRL 25205 = NRRL 25308 T	Japan, Oita, Hita.	Triticum aestivum.	MH862661.1		KR909358	MG282391	MG282421
Fusarium nodosum	CBS 201.63 T	Portugal, Lisbon	Seed of Arachis hypogaea		MN120704.1	MN120763	MN120725	MN120743
Fusarium noneumartii	CBS_115658_T	Israel		NR_178096.1	MW218082.1		MW218129.1	MW446618.1		MW218036.1
Fusarium nothincarnatum	LC18436_T	Heilongjiang	spikelets of Oryza sativa		OQ125290	OQ125147		OQ125509.
Fusarium nurragi	CBS 392.96 = NRRL 36452	Australia	Soil	MW827610		JAALXI010000436	JX171538	JX171650
Fusarium nygamai	CBS 749.97 T	New South Wales	Sorghum bicolor necrotic root	MH862671.1	MW402479.1	MW402151	MW402703	EF470114	MW402352
Fusarium obliquiseptatum	NRRL 62611 T	Queensland		NR_165844.1		KC691548.1
Fusarium odoratissimum	InaCC F822 T	Indonesia, East Kalimantan, Kampung Salak Martadinata	Musa sp.		MH484771.1	LS479828	LS479618	LS479386
Fusarium oligoseptatum	CBS 143241 T	Pennsylvania	Euwallacea validus,Ailanthus altissima		MW834155.1					MW834083.1
Fusarium oliniae	CBS152069 T	South Africa	Olinia sp.		PQ000845	PQ000522		PQ000685,PQ000763	PQ000602
Fusarium ophioides	CBS 118512 = CMW 18681 = FCC 2979 = FCC 2980 = MRC 6744 T	South Africa, Mpumulanga, Ngodwana	Panicum maximum		MN534209.1	EU921239		MN534303	MN534118.1
Fusarium ornamentatum	CBS 562.70 T	Guinea-Bissau	stored nuts of Arachis hypogaea	NR_160126.1
Fusarium oryzicola	IRAN 4864C T	Iran	root rot of Oryza sativa		PP858501	PP858509		PP858505	PP858513
Fusarium oxysporum	CBS 144134 ET	Germany, Berlin	Solanum tuberosum		MH484771.1	MH485044		MH484953	MH485135.1
Fusarium pacificum	BRIP_60326a_T	Norfolk I.	leaves of Phormium tenax			OQ626869
Fusarium pacificum	BRIP 60326a T	Norfolk I	leaves of Phormium tenax			OQ626869.1
Fusarium paeoniae	CGMCC 3.20817 = LC13817 =YZG12-2 T	China, Chongqing	Paeonia lactiflora	MW016681	–	MW620142	MW024709	MW474667	MW534027
Fusarium palustre	CBS 126796 = NRRL 54056 T	USA, Connecticut, Madison, Hammonasset Beach State Park	Spartina alterniflora	MH864235.1		GQ856941	KT597718	KT597731
Fusarium panlongense	CGMCC 3.20825 = LC13656 = GXGLPLL15E2 T	China, Guangxi Zhuang Autonomous Region, Guilin city	Musa nana	MW016470	MW566337	MW580510	MW024498	MW474456	MW533789
Fusarium papillatum	NRRL_62944_T	Sri Lanka	mycangium of Euwallacea perbrevis	KM406634.1		KM406627.1	KM406641.1	KM406648.1
Fusarium parabolicum	CBS H-25410T=CBS 151814 = ATCC 36781 = FRC R-5319 = MRC 1783 = NRRL A-15494 = NRRL 6227	USA, Missour	Festuca arundinacea		PQ240257	HM744692	JX171446	JX171560	HQ141667
Fusarium paraeumartii	CBS_487.76_T	Argentina	decaying stem base of Solanum tuberosum		MW834156.1		MW834240.1			MW834084.1
Fusarium paranaense	CML 1830 T	Goiás	base of stem of Glycine max	MG787463.1		KF597797.1		KF680011.1		KT861380.1
Fusarium paranaense	CBS 141593 = CML 1830 T	Brazil, Goias State, Cristalina	Diseased tissue of Glycine max	MG787463.1		KF597797		KF680011		KT861380.1
Fusarium paranisikadoi	CGMCC 3.20826 = LC2800 T	China, Beijing	unidentiﬁed grass	MW016561	–	MW594314	MW024589	MW474547	MW533918
Fusarium parceramosum	CBS_115695_T	South Africa	soil	JX435199.1	MW218083.1	JX435149.1		JX435249.1		MW218037.1
Fusarium paulenelsonii	CBS_309.75_T	Earth	Pisum sativum	MW827630.1	MW834152.1	MW847907.1	MW834238.1	MW847904.1	HE648037.1	MW834080.1
Fusarium pentaseptatum	LLC1022_T	Ethiopia	seed of Striga hermonthica		OP486129.1	OP487255.1		OP486819.1
Fusarium penzigii	CBS 317.34 T	Great Britain	decayed wood on trunk of Fagus sylvatica	NR_137707.1	KM231364.1	EU926324.1		KM232362.1	EU926390.1	KM230995.1
Fusarium pernambucanum	MUM 1862 = URM 7559 T	Brazil, Pernambuco, Paudalho	Aleurocanthus woglumi	NR_163754.1	–	LS398489	MH668869	LS398519	–
Fusarium persicinum	CBS 479.83 T	Unknown	Unknown		MN170361.1	MN170495		MN170428
Fusarium peruvianum	CBS 511.75 T	Peru	Seedlings of Gossypium sp.		MN120707.1	MN120767	MN120728	MN120746
Fusarium peseshetiae	BRIP 53790a T	Queensland	leaf blotch of Aspidistra			PP712791.1		PP712790.1
Fusarium petersiae	CBS 143231 T	Netherlands, Gelderland Province, Arnhem	Soil	NR_156397.2		MG386160	MG386139	MG386150
Fusarium petroliphilum	GG3-3 T	Beijing	deteriorated petroleum	PP087394.1	PP102800.1	PP102794.1		PP102806.1
Fusarium pharetrum	CBS 144751 = CPC 30824 T	South Africa	Aloidendron dichotomum		MH484770.1	MH485043	MW928815	MH484952	MH485134.1
Fusarium phialophorum	InaCC F971 T	Indonesia, South Kalimantan, Tanah Bumbu, Kampung Betung	Musa var. Pisang			LS479741	LS479545	LS479292
Fusarium pilosicola	NRRL_29124_T	Florida	Bidens pilosa	AF158314.1	MN534159.1	MN534055.1		MN534248.1	MN534099.1
Fusarium pininemorale	CMW 25243 T	Colombia	stem canker of Pinus tecunumanii		MN534211.1	MN534026.1		MN534250.1	MN534115.1
Fusarium piperis	CBS_145470_T	Brazil	roots and stems of Piper nigrum		MW834158.1		MW834241.1			MW834086.1
Fusarium planum	LC15876_T	Guangdong cobs of zea mays			OQ125677.1	OQ126125.1	OQ125871.1	OQ126555.1	OQ126352.1
Fusarium platysporum	CBS H-25413T=CBS 151816 = KOD 1723 = NRRL 66920)	Ghana, near Tamale	Glycine max root		PQ240260	MW233222	MW233394	MW233566	PQ274026
Fusarium poae	NRRL 26941 ET	USA, New York, Geneva	Sheaths and culms of Poa pratensis	PP336541.1		JABFFD010000730	KU171686	KU171706
Fusarium polyphialidicum	ATCC 60096 = CBS 961.87 = DAR 52851 = FRC M-2405 = MRC 3389 = NRRL 13459 T	South Africa, Mpumalanga Province, Nelspruit	Plant debris in soil	KR071662.1	KU604021.1	MH742681	JX171455	JX171569	KU603934.1
Fusarium populicola	JS02_T	Jiangxi	mycangium of Euwallacea interjectus	LC702061.1		LC701601.1	LC701929.1	LC701965.1 /LC702001.1
Fusarium praegraminearum	CBS 141369 = ICMP 8996 = NRRL 39664 T	New Zealand, North Island, Levin	Litter in maize paddock			KX260120	KX260125	KX260126	KX260131.1
Fusarium pratense	CBS H-25426T=CBS 151956 = FRC R-8926 = NRRL 66932	Australia, Northern Territory	wet grassland soil		PQ240272	MW233203	MW233375	MW233547	PQ274038
Fusarium prieskaense	CBS 146498= CPC 30826 T	South Africa	Prunus spinosa		MW834112	MW834275	MW834190	MW834007	MW834303
Fusarium primavesiae	HURM 94641 T=URM 8399ET	BRAZIL. Paudalho	Rhizosphere soil	OQ243344	OQ067343	OM146561	OM161105	OM146571
Fusarium procumbens	CBS H-25430T=CBS 121863 = FRC R-9983 = KSU 11431 = MRC 8430 = NRRL 53749	Netherlands	unknown substrate		PQ240274	PQ260908	PQ280929	PQ274192	/
Fusarium proliferatum	CBS 480.96 = IAM 14682 = NRRL 26427 T	Papua New Guinea	forest soi		MN534217.1	MN534059		MN534272	MN534129.1
Fusarium protoensiforme	CBS_145471_T	Venezuela			MW834161.1		MW834244.1			MW834089.1
Fusarium pseudensiforme	CBS 125729 T	Sri Lanka	bark of tree	MH863652.1
Fusarium pseudoanthophilum	BBA 69002 = CBS 414.97 = IMI 376112 = NRRL 25211 T	Zimbabwe, Gambiza	Zea mays	MH862655.1	MT010896.1	MK639073	MT010949	MT010980	MT011064.1
Fusarium pseudocircinatum	CBS 449.97 = ATCC 24379 = BBA 69636 = CBS126.73 = IMI 105384 = NRRL 22946 T	Ghana	Solanum sp.	MH862658.1	AF158324	AF160271	LT996204	LT996151	U34427
Fusarium pseudograminearum	CBS 109956 = NRRL 28062 T	Australia	Hordeum vulgare			AF212468	JX171524	JX171637	AF107867.1
Fusarium pseudolongipes	CBS H-25414T=CBS 131380	Australia, Northern Territories, Roper River area			PQ240280	/	PQ280935	PQ274198	PQ274045
Fusarium pseudopisi	CBS_266.50_T	Earth	Pisum sativum	MW827631.1	MW834163.1	MW834290.1	MW834246.1	MW834027.1	HE648038.1	MW834091.1
Fusarium pseudoradicicola	CBS 145472 = NRRL 25137 = ARSEF 2313_T	Papua New Guinea		JF740899.1	MW218087.1	JF740757.1	MW218133.1	JF741084.1		MW218041.1
Fusarium pseudotonkinense	CBS_143038_T	Netherlands		MG189942.1
Fusarium pulchrum	HURM 94639T=URM 8398ET	BRAZIL. Recife	soil	OQ243341	OQ067340	OM146560	OM161102	OM146567
Fusarium purpurascens	InaCC F886 T	Indonesia, East Kalimantan, Kampung Salak Martadinata.	Musa var. Pisang			LS479827		LS479385
Fusarium purpurea	CGMCC 3.23515_T				ON365812.1	ON365820.1	ON365816.1	ON365828.1	ON365824.1
Fusarium purpureum	CGMCC 3.23515 T	Kazakhstan	Triticum aestivum		ON365812	ON365820.1	ON365816	ON365828.1	ON365824.1
Fusarium qiannanense	CGMCC3.25477 T	Guizhou	roots of Rosa roxburghii	OR034263		OR043905	OR043795	OR043849	OR043950
Fusarium queenslandicum	BRIP 70769_T	Queensland	stalk of Sorghum bicolor			MW038834.1	MW038832.1	MW038833.1	MW403138.1
Fusarium quercinum	CBS_141.90_T	Italy		NR_178125.1	MW834164.1		MW834247.1			MW834092.1
Fusarium radicigenum	CGMCC3.25478 T	Guizhou	roots of Rosa roxburghii	OR034267	OR043754	OR043909	OR043799		OR043954
Fusarium ramosum	CBS 509.63 T	Brazil	the air		KM231374.1	LR583618		LR583843	KM232064.1	KM231004.1
Fusarium ramsdenii	BRIP_62306a_T	Queensland	stems of Araucaria cunninghamii	OL330776.1		OL332732.1		OL332733.1	OL332734.1
Fusarium rectiphorum	CBS 125727 T	Sri Lanka	recently-dead tree	NR_166028.1	MW834166.1		MW834249.1			MW834094.1
Fusarium rectiphorus	CBS 125727 T	Sri Lanka	recently-dead tree		MW834166.1		MW834249.1			MW834094.1
Fusarium redolens	ATCC 16067 = BBA 9526 = CBS 248.61 = CBS 360.87 = DSM 62390 = NRRL 20426 = NRRL 25600 T	Canada	Pseudotsuga menziesii	MT435064.1		MT409453.1	MT409433.1	MT409443.1
Fusarium regulare	CBS_230.34_T	Netherlands		NR_178126.1	MW834168.1			MW834029.1		MW834096.1
Fusarium rekanum	CMW 52862=PPRI 27163_T	Sumatera	Acacia crassicarpa	MN249094		MN249151		MN249137/MN249108
Fusarium reticulatum	BBA 63657 = CBS 473.76 = NRRL 20684 ET	Germany, Rellingen/Holstein	bark lesion of Sophora japonica			MW928841	MW928816
Fusarium rhinolophicola	KUMCC_21-0449_T	Yunnan	wing surface of Rhinolophus malayanus	ON426848.1	OR022061.1	OR026001.1	OR022020.1	OR025917.1	OR025946.1
Fusarium rhizicola	KG483 = CBS 148872_T	Kazakhstan	roots of Triticum aestivum	ON951741.1	ON960631.1	ON960711.1	ON960663.1	ON960679.1
Fusarium rhizophorae	MFLU 17-2586 T	Thailand	submerged wood of Rhizophora	MN047109.1
Fusarium robinianum	CBS_430.91_T	Germany	Robinia pseudoacacia	KM231794.1	KM231360.1	KM231923.1			KM232053.1	HQ897907.1
Fusarium robustum	BBA 63667 = CBS 637.76 = FRC R-5821 = IMI 322102 = NRRL 13392 T	Argentina	Araucaria angustifolia	NR_159851.1		MW928842	MW233233.1	MW928831	U85573.1
Fusarium rosae-roxburghii	CGMCC3.25479 T	Guizhou	roots of Rosa roxburghii	MZ724824	OR043755	OR043910	OR043800	OR043853
Fusarium rosendophyticum	CGMCC3.25480 T	Guizhou	roots of Rosa roxburghii	MZ724841	OR043757		OR043802	OR043855	OR043955
Fusarium rosicola	YJ1 T	Jiangsu	Rosa chinensis	MW724816		MW795357		MW795356
Fusarium rosiradicicola	CGMCC3.25482 T	Guizhou	roots of Rosa roxburghii	MZ724834	OR043761	OR043914	OR043806	OR043858	OR043959
Fusarium rufum	IMI300505 T	India	Parkia sp.		PQ000848	PQ000524		PQ000687,PQ000766	PQ000604
Fusarium rufum	PRU 4593T=CMW 58711 = CMW-IA 2800.	SOUTH AFRICA, KWAZULU- NATAL PROVINCE: Durban, Ballito, Simbithi Eco Estate	Euwallacea xanthopus gallery in Erythrina lysistemon	PP551953		PP596951		PP596923
Fusarium ruscicola	CLL17029 T	France	base of dead corticate stems of Ruscus aculeatus	NR_177580.1
Fusarium ruthhalliae	BRIP 72406h	Queensland	Sorghum			OP627085.1
Fusarium sacchari	CBS 223.76 = BBA 63340 = DAOM 225138 = IMI202881 = NRRL 13999 ET	India	Saccharum officinarum	KU604026.1	AF158331	AF160278	JX171466	JX171580	U34414
Fusarium sagittatum	CBS H-25415T=CBS 151958T =FRC R-9120 = NRRL 66936	China	Soil		PQ240282	MW233212	MW233384	MW233556	/
Fusarium salinense	CBS 142420 = CPC 26973 T	Italy, Sicily, Messina, Leni	Twigs of Citrus sinensis	NR_172264.1		LT746193	LT746286	LT746306
Fusarium samuelsii	CBS_114067_T	Guyana		NR_178127.1	MW834170.1		MW834252.1			MW834097.1
Fusarium sangayamense	InaCC F960 T	Indonesia, South Kalimantan, Kota Baru, Sengayam	Pseudostem of Musa			LS479732	LS479537	LS479283
Fusarium sanyaense	LC15882_T	Hainan	stalks of Zea mays		OQ125641.1	OQ126093.1	OQ125859.1	OQ126547.1	OQ126322.1
Fusarium scirpi	CBS 447.84 = FRC R-6252 = NRRL 36478 ET	Australia, New South Wales, near Broken Hill	soil	GQ505743.1	GQ505566.1	GQ505654		GQ505832
Fusarium secorum	NRRL 62593 T	USA, Minnesota, Sabin	Root of Beta vulgaris		KJ189235.1	KJ189225		JABEEM010001483
Fusarium seculiforme	CBS H-25425T=CBS 151806 = DSM 64262 = NRRL 22189 = NRRL 20445	Brazil	Glycine max		PQ240301	MW233076	MW233247	MW233419	U85582
Fusarium sedimenticola	CGMCC 3.19499 = LC12845 T	China, South-West Indian Ocean	Deep-sea sediments	MK207059.1		MK190727		MK190729
Fusarium serpentinum	BBA 62209 = CBS 119880 = MRC 1813 T	Unknown	Unknown		MN170365.1	MN170499		MN170432
Fusarium sibiricum	MFG 11013 = NRRL 53430 T	Russia, Khabarovsk	Grain of Avena sativa			HM744684	MW233302	HQ154472	HQ141659.1
Fusarium silvicola	CBS_123846_T	Tennessee			MW834172.1		MW834254.1			MW834099.1
Fusarium sinense	CBS 122710 T	China, Shandong Province, Jinan	Seed of Triticum aestivum	MH863232.1		EF531235
Fusarium sinicum	HMAS_248726_T	Hubei	bark of Buxus	KY873308.1				KY873310.1		KY873306.1
Fusarium solani-melongenae	CBS_101573_T			KM231798.1	KM231370.1	KM231927.1	KM232217.1	KM232365.1	KM232060.1	KM231000.1
Fusarium sororula	CBS 137242 = CMW 40578 T	Colombia	Pinus patula		LT996184	KJ541067	LT996206	LT996153	KJ541057.1
Fusarium spartum	NRRL 66896 T	Tunisia, Kasserine Governorate	Rhizosphere of Macrochloa tenacissima	MT435070.1		MT409459	MT409439	MT409449
Fusarium spathulatum	CBS_145474_T	United States	synovial fluid of Homo sapiens		MW218091.1		MW218137.1			MW218045.1
Fusarium spinosum	CBS 122438 T	Brazil	Galia melon imported into the Netherlands		MN120708.1	MN120768	MN120729	MN120747
Fusarium sporodochiale	ATCC 14167 = CBS 220.61 = MUCL 8047 = NRRL 20842 T	South Africa, Gauteng Province, Johannesburg	Soil.		MN120710.1	MN120770	MN120731	MN120749
Fusarium sporotrichioides	NRRL 3299					MW233055	MW233226	MW233398
Fusarium steppicola	KG107=CBS_148867_T	Kazakhstan	roots of Triticum aestivum	NR_184521.1	ON960619.1	ON960699.1	ON960651.1	ON960667.1
Fusarium stiboides	LC13728			MW016555		MW594308	MW024583	MW474541	MW533912.1
Fusarium stilboides	BBA 63887 = CBS 746.79 = ICMP 10624 = NRRL 25485 ET	Cook Islands	Citrus sp.		PQ000856.1	MW928843	MW928817	MW928832
Fusarium stramineum	BBA65675 T	Venezuela	Woody twig		PQ000858	PQ000527		PQ000690,PQ000769	PQ000614
Fusarium subcylindroides	CBS H-25424T=CBS 151807 = BBA 70355 = NRRL 26795	USA	soil		PQ240324	MW233087	MW233258	MW233430	PQ274082
Fusarium subflagellisporum	COAD_2989_T	Pernambuco	floral and vegetative branches of Mangifera indica			MT774486.1		MZ970426.1
Fusarium subglutinans	CBS 747.97 = BBA 62451 = DAOM 225141 = FRCM-36 = MRC 8554 = NRRL 22016 = NRRL 22114 ET	USA	Zea mays	KR071623.1	AF158342	AF160289	JX171486	JX171599	U34417
Fusarium sublunatum	CBS 189.34 = BBA 62431 = DSM 62431 = NRRL 20840 = NRRL 13384 T	Costa Rica	Soil	NR_111606.1	KM231389.1		JX171451	JX171565	KM232076.1	KM231013.1
Fusarium subtropicale	CBS 144706 = NRRL 66764 T	Brazil, Paran_x0001_a State, Guarapuava	Hordeum vulgare			MH706974	MH706972	MH706973	MH706968.1
Fusarium succisae	CBS 219.76 =NRRL 13613 T	Germany, Bavaria, Borussia	Succisa pratensis	NR_174876			MW402639	MW402766
Fusarium sudanense	CBS 454.97 T	Sudan	Plant debris of Striga hermonthica	KU604041.1	MN534179.1	KU711697	LT996208	LT996155	MN534073.1
Fusarium sulawesiense	InaCC F940 T	Indonesia, South Sulawesi, Bone, Kecamatan Bengo, Desa Selli.	Musa acuminata var. Pisang Cere (AAA)			LS479443		LS479855
Fusarium suttonianum	CBS_143214_T	Louisiana	Homo sapiens		MW218092.1		MW218138.1			MW218046.1
Fusarium sylviaearle	BRIP_72816b_T	Queensland	leaf lesion on Sporobolus natalensis			OR269444		OR269438
Fusarium sylviaearle	BRIP 72816b T	Queensland	leaf lesion on Sporobolus natalensis			OR269444.1		OR269438.1
Fusarium symmetricum	CBS H-25411T=CBS 151804 = NRRL 13465 = NRRL A-26556	Argentina	Opuntia aurantiaca		PQ240327	MW233067	MW233238	MW233410	PQ274083
Fusarium tanahbumbuense	InaCC F965 T	Indonesia, South Kalimantan, Tanah Bumbu, Kecamatan Kusan Hilir, Desa Betung	Pseudostem of Musa var. Pisang			LS479448	LS479877	LS479863
Fusarium tangerinum	LLC3501_T	Ethiopia	rhizosphere soil associated with Sorghum cv. Teshale		OP486067.1	OP487189.1	OP486357.1	OP486758.1
Fusarium tardichlamydosporum	InaCC F958 T	Indonesia, East Nusa Tenggara, Sikka Flores, Desa Kota Uneng Kecamatan Alok	Pseudostem of Musa acuminata			LS479729	LS479534	LS479280
Fusarium tardicrescens	CBS 102024 = NRRL 36113 T	Malawi, Karonga, Misuku Hills	Musa sapientum			LS479665	LS479474	LS479217
Fusarium temperatum	MUCL 52463 T				MW402486	KM487197		MW402776	MW402359
Fusarium tenuicristatum	NRRL 22155	Japan	marine sludge			DQ247599.1
Fusarium terricola	CBS 483.94 T	Australia, Queensland	Desert soil	KU604040.1	MN534189.1	KU711698	LT996209	LT996156	MN534076.1
Fusarium teslae	HURM 94638 T= URM 2491 ET	Brazil. Recife, PE	Leaf litter	OQ243342	OQ067341	MZ701748	OM161103	OM146568
Fusarium thapsinum	ATCC 200522 = CBS 777.96 = FRC M-6564 T	USA, Kansas	Stalk of Sorghum sp.	MH862618.1	–	MW928844	MW928818	MW928833	–
Fusarium tjaetaba	FRL14350 = NRRL 66243 = RBG 5361 T	Australia, Northern Territory, Litchfield National Park.	Sorghum interjectum			KP083263	KP083267	KP083275
Fusarium tjaynera	NRRL 66246 = RBG 5367 T	Australia, Northern Territory, Litchfield National Park	Triodia microstachya			EF107152	KP083268	KP083279
Fusarium tonkinense	CBS_115.40_T			MG189941.1	MW218094.1		MW218140.1			MW218048.1
Fusarium torreyae	CBS 133858 = NRRL 54151 T	USA	Torreya sp.	NR_172378.1		HM068337	JX171548	JX171660
Fusarium torulosum	NRRL 22748			OL832305.1		OL772877	OL773029	MH582376
Fusarium toxicum	CBS 406.86 = FRC R-8507 = IMI 309347 = NRRL 25796 T	Germany, Berlin	Soil		MN170374.1	MN170508		MN170441
Fusarium transvaalense	CBS 144211 T	South Africa, Kruger National Park, Skukuza,Granite Supersite	Rhizosphere of Sida cordifolia	–	–	LT996099	LT996210	LT996157	–
Fusarium tricinctum	CBS 393.93= BBA 64485 = NRRL 25481 ET	Germany	Winter wheat culm base	HM068317	–	AB674263	JX171516	JX171629	–
Fusarium triseptatum	CBS 258.50 = NRRL 36389 T	USA	Ipomoea batatas	MH856611.1	MH484691.1	MH484964	MW928820	MH484873	MH485055.1
Fusarium tropicale	CBS 151820T=CBS 151820 = FRC R-7764 = NRRL 66926	Thailand, Ubon	Rice paddy soil		PQ240339	MW233177	MW233349	MW233521	PQ274087
Fusarium tucumaniae	MAFF 238418 = MJ-172 = NRRL 31096 T	Argentina, Tucuman, San Agustin	Glycine max	GU170656.1	EF408383.1	GU170636		EU329557	EF408453.1
Fusarium tumidispermum	JX26_T	Jiangxi	mycangium of Euwallacea interjectus	LC702053.1		LC701621.1	LC701957.1	LC701993.1 /LC702029.1
Fusarium tupiense	CML 262 = CMM 3655 = KSU 16195 = NRRL 53984 T	Brazil, Minas Gerais, Lavras	Diseased tissue of Mangifera indica		GU737377.1	GU737404	LR792583	LR792619
Fusarium udum	BBA 65058 = CML 3238 = NRRL 25199 ET	India	Cajanus cajan			MK639096		KY498875	KY498892.1
Fusarium ussurianum	CBS 123752 T	Russia, Ussuriysk, Primorsky krai (Far East ter_x0002_ritory), agricultural field near the city Ussuriysk.	Seed of Avena sativa	MH863322.1		FJ240301	KM361648	KM361666
Fusarium valentineae	BRIP 76554a T	Australia, New South Wales, Rowlands Creek	mycelium on an unidentified decayed dead insect on a leaf	PQ431207		PQ433375	/	PQ433376	/
Fusarium vanettenii	NRRL_45880_T	North America	living stems of Pisum sativum	EU329689.1		FJ240352.1	JX171543.1	JX171655.1
Fusarium vanleeuwenii	JW_10008_T	Netherlands	garden soil		MZ921585.1	MZ921896.1	MZ921669.1	MZ921765.1
Fusarium variasi	CMW 53734 T	Sumatera	Acacia crassicarpa infested with Euwallacea perbrevis	NR_177139.1		MT009967.1		MT009993.1
Fusarium vaughaniae	BRIP 76471a T	Australia, Australia, Victoria, Dromana	crown rot of Hebe sp. (Scrophulariaceae)			PQ393368
Fusarium velutinum	IMI353670 T	Cuba	Macadamia ternifolia, leaf		PQ000860	PQ000529		PQ000692,PQ000771	PQ000616
Fusarium venezuelense	CBS_145473_T	Venezuela			MW834169.1		MW834251.1
Fusarium vermicularioides	CBS H-25423T=CBS 151945 = FRC R-5128 = NRRL 13374	New Guinea	soil debris		JACCKV010000102	JACCKV010000130	MW233232	MW233404	JACCKV010000150
Fusarium verruculosum	BBA68499 T	Austria	Triticum aestivum		PQ000862	PQ000531		PQ000694,PQ000773
Fusarium verticillioides	BBA 11782 = CBS 218.76 = DSM 62264 = IMI 202875 = NRRL 13993 ET	Germany	Zea mays	–	MW402449.1	KF499582	MW402638	MW928835	MW402311.1
Fusarium virguliforme	MAFF 238553 = NRRL 31041 T	USA, Illinois	Glycine max			AY220193	JX171530	JX171643
Fusarium volatile	CBS 143874 T	French Guiana, Cayenne	Bronchoalveolar lavage effusion from Homo sapiens with lung infection		MK984595.1	LR596007		LR596006
Fusarium vorosii	NRRL 37605 T	Hungary, Pest, Ipolydamasd	Spikelet of Triticum aestivum	DQ459865.1		DQ459745	KM361647	KM361665
Fusarium waltergamsii	CBS_143207_T	Pennsylvania	bronchoalveolar lavage fluid of Homo sapiens		MW834134.1		MW834223.1			MW834062.1
Fusarium warna	CMW54720 T	Sumatera	head (including mycangium) of Euwallacea perbrevis			MT009955.1		MT010000.1
Fusarium weifangense	LC18333_T	Shandong	Triticum aestivum		OQ125276	OQ125107		OQ125515
Fusarium wereldwijsianum	NL19-94009_T	Netherlands	garden soil	MZ890507.1	MZ921538.1	MZ921850.1	MZ921636.1	MZ921718.1
Fusarium werrikimbe	CBS 125535 = F19350 = RBG 5332 T	Australia, New South Wales, Werrikimbe National Park	Sorghum leiocladum	NR_175624.1	MN534203.1	MW928846	MW928821	MN534304	MN534104.1
Fusarium wimaladesilvae	BRIP 70752 T	Queensland	Sorghum			OR824385		OR781002
Fusarium witzenhausenense	CBS 142480 = DSM 106212 T	Germany, Hessen, Witzenhausen, Neu_x0002_Eichenberg	Branch of Hibiscus sp.	NR_172276.1		KY556525	MG237865	LR583886	MG237871.1
Fusarium xiangyunense	CGMCC 3.19676	China, Yunnan, Xiangyun, Dali, Da-bo-na hot_x0002_spring	Waterlogged soil.			MH992629	MH999281
Fusarium xiangyunensis	DLU11-1_T					MH992629.1	MH999281.1
Fusarium xishuangbannaense	KUMCC_21-0432_T	Yunnan	wing surface of Rhinolophus malayanus	ON426859.1	OR022064	OR026004.1	OR022023.1	OR025920.1	OR025949.1
Fusarium xylarioides	CBS 258.52 = NRRL 25486 ET	Ivory Coast	Coffea sp.		MW402455.1	AY707136	JX171517	JX171630
Fusarium xyrophilum	FRC M-8921 = NRRL 62721 T	Guyana, Cuyuni-Mazaruni, Kamakusa Mountain	Xyris surinamensis			MN193877	MN193933	MN193905
Fusarium xyrophilum	NRRL_62721_T	Guyana				MN193877.1	MW402721.1	MN193905.1
Fusarium yamamotoi	NRRL_22277_T	Japan	twigs and trunks of Zanthoxylum piperitum	NR_171058.1		AF178336.1		FJ240380.1		KT861391.1
Fusarium yunnanense	KUMCC_21-0732_T	Yunnan	wing surface of Rhinolophus malayanus	ON426851	OR022066.1	OR026006.1	OR022025.1	OR025922.1	OR025951.1
Fusarium zanthoxyli	CBS 140838 = NRRL 66285 T	China, Shaanxi, Tongchuan, Yaozhou, Sunyuan	Zanthoxylum bungeanum	NR_175776.1		KM236703	KM520383	KM236763
Fusarium zealandicum	BBA 64792 = CBS 111.93 T	New Zealand North	bark of dicotyledonous trees	NR_138298.1		HQ728148.		HM626684		HM626626.1
Fusarium. anoectochili	MHZU 24-0441T=ZHKUCC 24-0770T	China, Guangdong Province, Meizhou City	a leaf of Anoectochilus roxburghii (Orchidaceae)			PP983152	PP983189	PQ584292,PQ593046	PP983179
Fusarium. cymbidii	MHZU 23-0220T=ZHKUCC 23-0914ET	China, Guangdong Province, Meizhou City	a leaf of Cymbidium sinense (Orchidaceae)			PQ031173	PQ201873	PQ139060, PQ139081	PQ031152
Fusarium. dendrobii	MHZU 24-0010T=ZHKUCC 24-0047T	China, Guangdong Province, Jieyang City	a stem of Dendrboium sp. (Orchidaceae)			PP983150	PP983168	PQ660161, PQ602156	PP983177
Fusarium. rubicola	BJFC H187T= CFCC 70819 T	China, Shaanxi Province	Rubus lambertianus		PP946922	PP946928	PP946942		PP946934
Neocosmospora brevicona	CBS 204.31 = NRRL 22659 = BBA 2123 ET	Indonesia	Gladiolus sp.	LR583707	MW218057	LR583600	MW218103	LR583821		MW218010.1
Neocosmospora acutispora	CBS 145461 = NRRL 22574 = BBA 62213 T	Guatemala	Coffea arabica	LR583700	MW834122	LR583593	MW834210	LR583814		MW834050.1
Neocosmospora addoensis	CBS 146510= CPC 37128 T	Eastern Cape Province	Citrus sinensis	MW173042	MW218052.1	MW248741	MW218098	MW446575		MW218005.1
Neocosmospora akasia	CMW 54735= PPRI 27978 = CBS 146880 T		Euwallacea perbrevis	MN954357		MT009951		MT009931
Neocosmospora ambrosia	CBS 571.94 = NRRL 22346 = BBA 65390 = MAFF 246287 ET	India	Euwallacea fornicatus	NR_173405.1	KM231373.1	FJ240350	MW834211	EU329503	KM232063.1	KM231003.1
Neocosmospora ampla	CBS 202.32 = BBA 4170 T	German East Africa	Coffea sp.	LR583701		LR583594	MW834212	LR583815		MW834051.1
Neocosmospora anhuiensis	CGMCC 3.24869 T	Anhui	Rotten twigs	OQ842733		OQ866530		OQ866525
Neocosmospora aquatica	KUNCC 22–12459 =CGMCC 3.24275 T	Yunnan	decaying wood	OP876713		OQ064518
Neocosmospora aurantia	CGMCC 3.24866 T	Hubei	Rotten bark	OQ842731		OQ866528		OQ866523
Neocosmospora australiana	BRIP 58935a T	New South Wales	branch Banksia integrifolia			OR459915.1		OR459908.1
Neocosmospora australpacifica	BRIP 59382a T	Norfolk I.	branch canker of Wikstroemia australis			OR459917.1
Neocosmospora awan	CMW 54719= PPRI 27973 = CBS 146882 T	Head (including mycangium) of Euwallacea similis	Euwallacea similis	NR_177140.1		MT009973		MT009919
Neocosmospora bataticola	CBS 144398 = NRRL 22402 = BBA 64954 = FRC S-0567 T	USA	Ipomoea batatas	AF178408	MW218054	AF178344	MW218100	FJ240381		MW218007.1
Neocosmospora bomiensis	HMAS 254519 T	China, Tibet Autonomous Region	Twigs	KY829447		KY829449
Neocosmospora boninensis	NRRL 22470	Ogasawara-shoto	soil			JQ265779.1			JQ265757.1
Neocosmospora borneensis	CBS 145462 = NRRL 22579 = BBA 65095 = GJS 85-197 ET	Indonesia	Bark or recently dead tree	NR_169885.1	MW834124	AF178352	MW834213	EU329515		MW834052.1
Neocosmospora bostrycoides	CBS 144.25 NT	Honduras	Soil	NR_178122.1	MW218055	LR583597	MW218101	LR583818		MW218008.1
Neocosmospora brevis	CBS 144387 = MUCL 16108 T	Belgium, Heverlee	Soil-water polluted with diethylene glycerol and ethylene glycerol.	LR583708		LR583601	MW834214	LR583822
Neocosmospora bugnicourtii	IMI 296597 = NRRL 20438 = MAFF 246291 T	India, Chinchona	Euwallacea fornicatus on Camellia sinensis			AF178332		JX171584
Neocosmospora caricae	CBS 148865 T	Iran	Ficus carica	OK422518		OK539518		OK415859
Neocosmospora catenata	CBS 143229 = NRRL 54993 = UTHSC 09-1009 T	USA	Stegostoma fasciatum	KC808256	MW218059	KC808214	MW218105	KC808355		MW218012.1
Neocosmospora ceriopis	MFLUCC 17-0259 T	the Southern part of Thailand	mangrove	MT928794
Neocosmospora citricola	CBS 146513 = CPC 37131 T	Eastern Cape Province	Citrus sinensis	NR_172994.1 MW218062.1	MW218062.1	MW248747	MW218108	MW446581		MW218015.1
Neocosmospora crassa	CBS 144386 = MUCL 11420 T	France	Unknown	NR_178123.1	MW218063	LR583604	MW218109	LR583823		MW218016.1
Neocosmospora croci	CBS 142423 = CPC 27186 T	Italy, Sicily, Catania, Paterno	Citrus sinensis	NR_163290.1		LT746216		LT746329
Neocosmospora cryptoseptata	CBS 145463 = NRRL 22412 = BBA 65024 T	Guiana	Bark French	AF178414	MW834126	AF178351	MW834215	EU329510		MW834054.1
Neocosmospora cucurbitae	CBS 616.66 = NRRL 22399 = BBA 64411 T	Netherlands	Cucurbita viciifolia	LR583711	MW834128	DQ247592	MW834217	LR583825		MW834056.1
Neocosmospora cyanescens	CBS 518.82 T	Netherlands	Human foot	AB190389	MW218064	LR583605	MW218110	LR583826		MW218017.1
Neocosmospora devonianum	NRRL 22134=CBS 147304 T	Dead cladodes of Ruscus aculeatus	Great Britain	MW827632.1		MW834291	JX171490	JX171603
Neocosmospora diminuta	CBS 144390 = MUCL 18798 T	Unknown	Coelocaryon preusii	LR583713	MW834129	LR583607	MW834218	LR583828	–	MW834057.1
Neocosmospora dimorpha	CGMCC 3.24867 T	Hunan	Rotten twigs	OQ842732		OQ866529		OQ866524
Neocosmospora diparietispora	ATCC 13214 = CBS 376.59 = IMI 100713 T	Ogasawara-shoto	soil	NR_154310.1	KM231271.1	KM231861.1		KM232296.1		KM230949.1
Neocosmospora drepaniformis	NRRL 62941 T		Woody Plantae			KM406626	KM406640	KM406647
Neocosmospora duplosperma	NRRL 62583 T		Euwallacea perbrevis	NR_177119.1		KC691553	KC691611	KC691642
Neocosmospora easleyae	BRIP 76303aT	Australia, Western Australia, Hacketts Gully	root rot of Chamelaucium sp. (Myrtaceae)			PQ393369
Neocosmospora elegans	CBS 144396 = NRRL 22277 = MAFF 238541 = ATCC 42366 ET	Japan	Xanthoxylum piperitum	AF178401	MW218067	AF178336	MW218113	FJ240380		MW218020.1
Neocosmospora epipeda	CBS 146523 = CPC 38310 T	Bouvardia	Bouvardia sp. imported from Uganda	MW827624	MW834130.1	MW834285	MW834219	MW834022		MW834058.1
Neocosmospora euwallaceae	CBS 135854= NRRL 54722 T		Euwallacea sp.	JQ038014		JQ038007	JQ038021	JQ038028
Neocosmospora falciformis	CBS 475.67 = IMI 268681 T	Puerto Rico	Human mycetoma	NR_164424.1	MW218068	LT906669	MW218114	LT960558	–	MW218021.1
Neocosmospora fangfangiae	BRIP 61519b T	Australia, Queensland, Tolga	branch dieback of Persea americana	PP922579.1		PP938117.1
Neocosmospora ferruginea	CBS 109028 = NRRL 32437 T	Switzerland	Human subcutaneous nodule	NR_178097.1	MW834132	DQ246979	MW834221	EU329581		MW834060.1
Neocosmospora floridana	NRRL 62628= MAFF 246849 T	USA	Euwallacea interjectus	KC691563		KC691535	KC691593	KC691624
Neocosmospora galbana	CGMCC 3.24868 T	Hubei	rotten bark	OQ842730	OR014307	OQ866532		OQ866527
Neocosmospora gamsii	CBS 143207 = NRRL 32323 = UTHSC 99-205 T	USA	Human bronchoalveolar lavage fluid	DQ094420	MW834134	DQ247103	MW834223	EU329622		MW834062.1
Neocosmospora gamtoosensis	CBS 146502 = VG16 = CPC 37120 T		Citrus sinensis	MW173063	MW218070.1	MW248762	MW218116	MW446611		MW218023.1
Neocosmospora gannanensis	NJFU-JX12 T		Euwallacea interjectus	LC702041		LC701609	LC701945	LC701981
Neocosmospora geoasparagicola	CBS 148937 T	Netherlands	soil, associatedwith Asparagus officinalis 'Guelph Millennium'	NR_182511.1		ON74562	ON759290	ON759301
Neocosmospora gerryae	BRIP 61646a T	Queensland	Pinus elliottii			PP938118.1
Neocosmospora guangdongensis	MHZU 23-0225T=ZHKUCC 23-0938	China, Guangdong Province, Zhaoqing City	a stem of Paphiopedilum sp. (Orchidaceae)	PQ179766		PQ442946	PQ375364	PQ381281 , PQ423899
Neocosmospora haematococca	CBS 119600 = FRC S-1832 ET	Sri Lanka	Dying tree	KM231797	KM231369.1	DQ247510	KM232216.1	LT960561	KM232059.1	KM230999.1
Neocosmospora hengyangensis	HMAS 248884 T	China, Hunan, Hengyang, Gouloufeng	Twigs.			KY829448
Neocosmospora hypothenemi	CBS 145464 = NRRL 52782 = ARSEF 5878 T	Benin	Hypothenemus hampei	LR583715		JF740850	MW218117	JF741176		MW218024.1
Neocosmospora illudens	CBS 147303 = NRRL 22090 = BBA 67606 = GJS 82-98	New Zealand	Beilschmiedia tawa	AF178393	MW834137	AF178326	JX171488	JX171601		MW834065.1
Neocosmospora ipomoeae	CBS 353.87 = NRRL 22657		Gerbera sp.	LR583717	MW218072.1	DQ247639	MW218119	LR583831		MW218026.1
Neocosmospora keleraja	CBS 125720 = FRC S-1837 = GJS 02-114 PT	Sri Lanka	Branch of unidentified tree	LR583720	MW834138	LR583612	MW834225	LR583834		MW834066.1
Neocosmospora keratoplastica	CBS 490.63 T	Japan	Human		MW218074	LT906670	MW218121	LT960562		MW218028.1
Neocosmospora kuroshio	CBS 142642 T	USA	Euwallacea sp.	LR583723	MW834140	KX262216	MW834227	LR583837		MW834068.1
Neocosmospora kurunegalensis	CBS 119599 = GJS 02-94 T	Sri Lanka	Recently cut tree	JF433036	MW834141	DQ247511	MW834228	LR583838		MW834069.1
Neocosmospora lechatii	CBS 146514 = CPC 37132 T	Eastern Cape Province	Citrus sinensis	MW173069	MW218076.1	MW248768	MW218123	MW446617		MW218030.1
Neocosmospora leucaenae	MFLU 19-0971 T	Thailand	bark of dead stems of Leucaena leucocephala
Neocosmospora lichenicola	CBS 623.92 ET	Human	Germany	NR_173410.1	MW834143	LR583620		LR583845		MW834071.1
Neocosmospora liriodendri	CBS 117481 = NRRL 22389 = BBA 67587 = GJS 91-148 T	USA	Liriodendron tulipifera	AF178404	MW218077	AF178340	MW218124	EU329506	HE648028.1	MW218031.1
Neocosmospora lithocarpi	CGMCC 3.20827 = LC1113 T	China	Lithocarpus glabra	NR_182851.1	–	MW620172	MW024739	MW474697	MW534051
Neocosmospora liupanshuiense	GUCC 190201.1 =CGMCC3.25481 T	Guizhou	Rosa roxburghii	MZ724850	OR043773.1	OR043924	OR043815		OR043970.1	OR043718.1
Neocosmospora longissima	CBS 126407 = GJS 85-72 T	New Zealand	Tree bark	LR583731	MW834144	LR583621	MW834230	LR583846	–
Neocosmospora macnamarae	BRIP 71729a T	Queensland	Araucaria nobilis			OR352602.1
Neocosmospora macnamarae	BRIP 62374a					PP834410.1		PP834408.1
Neocosmospora macrospora	CBS 142424 = CPC 28191 T	Italy	Citrus sinensis	NR_163291.1	MW218078	LT746218	MW218125	LT746331		MW218032.1
Neocosmospora magnoliae	MFLUCC 17-2615 T	Thailand	Magnolia champaca	MT215508		MT212207		MT212200
Neocosmospora mahasenii	CBS 119594 T	Sri Lanka	Dead branch on live tree	JF433045	MW834145.1	DQ247513	MW834231	LT960563		MW834073.1
Neocosmospora mangrovei	MFLUCC 17–0253 T	the Southern part of Thailand	mangrove	MT928792
Neocosmospora maoershanica	CGMCC 3.24870 T	Guangxi	twigs	OQ842734	OR014311	OQ866532		OQ866526
Neocosmospora martii	CBS 115659 = FRC S-0679 = MRC 2198 ET	Germany	Solanum tuberosum	NR_170722.1	MW834146	JX435156	MW834232	JX435256		MW834074.1
Neocosmospora mekan	CMW 54714 = PPRI 27971 = CBS 146885 T		Euwallacea similis	MN954342		MT009964		MT009916,MT009996
Neocosmospora merkxiana	CBS 146525 T		Chrysanthemum sp. imported from Uganda	MW827627	MW834147.1	MW834288	MW834233	MW834025		MW834075.1
Neocosmospora metavorans	CBS 135789 T	Greece	Human pleural effusion	LR583738	MW218080	LR583627	MW218127	LR583849	–	MW218034.1
Neocosmospora mori	CBS 145467 = NRRL 22230 = MAFF 238539 T	Japan	Morus alba	DQ094305	MW834149	AF178358	MW834235	EU329499		MW834077.1
Neocosmospora myrtaceicola	BRIP 58892a	Queensland	branch of Eucalyptus camaldulensis			OR459918.1		OR459909.1
Neocosmospora neerlandica	CBS 232.34 T	Netherlands	Pisum sativum	NR_173438.1 MW834151.1	MW834151.1	MW847906.1	MW834237			MW834079.1
Neocosmospora nelsonii	CBS 309.75 T	Earth	Pisum sativum	MW827630	MW834152.1	MW847907.1	MW834238	MW847904		MW834080.1
Neocosmospora nirenbergiana	CBS 145469 = NRRL 22387 = BBA 65023 = GJS 87-127 T	Guiana	Bark French	AF178403	MW834153	AF178339		EU329505		MW834081.1
Neocosmospora noneumartii	CBS 115658 = FRC S-0661 T	Israe	Solanum tuberosum	NR_178096.1	MW218082	LR583630	MW218129	MW446618		MW218036.1
Neocosmospora obliquiseptata	MAFF 246845 = NRRL 62611 T	Australia	Euwallacea sp.	NR_165844.1		KC691548.1	KC691606	KC691666.1
Neocosmospora oblonga	CBS 130325 = NRRL 28008 = CDC B-4701 T	USA	Human eye	NR_169889.1	MW834154	LR583631	MW834239	LR583853	–	MW834082.1
Neocosmospora oligoseptata	CBS 143241 = NRRL 62579 = FRC S-2581 = MAFF 246283 T	USA	Euwallacea validus	KC691566	MW834155.1	KC691538	KC691596	LR583854		MW834083.1
Neocosmospora ornamentata	ATCC 32363 = CBS 562.70 = IMI 251387 T	Guinea-Bissau	Stored nuts of Arachis hypogaea	NR_160126.1		DQ247606		LR583901
Neocosmospora pallidimors	KUMCC20-0007 T	Yunnan	Rhinolophus affinis	MT031915		MT024983
Neocosmospora paphiopedili	MHZU 23-0224T=ZHKUCC 23-0935	China, Guangdong Province, Zhongshan City	stem of Paphiopedilum sp. (Orchidaceae)	PQ179763		PQ442943	PQ367248	PQ381278, PQ423896
Neocosmospora papillata	NRRL 62943=MAFF24778 T		Euwallacea perbrevis	KM406635		KM406628	KM406642
Neocosmospora paraeumartii	CBS 487.76 = NRRL 13997 = BBA 6221 T	Argentina	Solanum tuberosum	LR583747	MW834156	DQ247549	MW834240	LR583855	–	MW834084.1
Neocosmospora paramacrospora	BRIP 67799b T	Queensland	stem of Dracena marginata			OR459919
Neocosmospora parceramosa	CBS 115695 T	Africa	Soil South	JX435199	MW218083	JX435149		JX435249		MW218037.1
Neocosmospora passiflorae	IBFS07		Passiflora edulis f. flavicarpa	FJ200220		JX524768
Neocosmospora perseae	CBS 144142 = CPC 26829 T	Italy	Persea americana	NR_164415.1	MW218084	LT991902	MW218130	LT991909		MW218038.1
Neocosmospora petroliphila	LC1120	China	Lithocarpus glabra	MW016721	–	MW620182	MW024749	MW474707	–
Neocosmospora petroliphila	CBS 203.32 = NRRL 13952	South Africa	Pelargonium sp.	DQ094320	MW218085	DQ246835	MW218131	LR583857		MW218039.1
Neocosmospora phaseoli	MAFF 242371 = NRRL 54364 T	Japan, Hokkaido, Tokachi, Urahoro	Roots of Vigna angularis			JQ670137	KJ511276	KJ511287
Neocosmospora piperis	CBS 145470 = NRRL 22570 = GJS 89-14 = CML 1888 T	Brazi	Piper nigrum	NR_169886.1	MW834158	AF178360	MW834241	EU329513		MW834086.1
Neocosmospora pisi	CBS 123669 = NRRL 45880 = ATCC MYA-4622 ET	USA	Progeny of parentals from Pisum sativum and soil	LR583753	MW834159	LR583636	MW834242	LR583862		MW834087.1
Neocosmospora plagianthi	NRRL 22632= GJS 83-146		Hoheria glabrata	AF178417		AF178354	JX171501	JX171614
Neocosmospora populicola	NJFU-JS02 T		Euwallacea interjectus	LC702061		LC701601	LC701929	LC701965,LC702001
Neocosmospora protoensiformis	CBS 145471 = NRRL 22178 = GJS 90-168 T	Venezuela	Dicot tree	AF178399	MW834161	AF178334	MW834244	EU329498		MW834089.1
Neocosmospora pseudensiformis	CBS 125729 = FRC S-1834 = G.J.S 02-95 = G.J.S 9318 = NRRL 46517 T	Sri Lanka, Wagamba, Kurunegala, Arangakele.	Bark of tree	MH863652.1		KC691555	KC691615	KC691645
Neocosmospora pseudopisi	CBS 266.50 T		Pisum sativum	MW827631		MW834290	MW834246	MW834027
Neocosmospora pseudoradicicola	CBS 145472 = NRRL 25137 = ARSEF 2313 T	New Guinea	Diseased cocoa pods Papua	JF740899	MW218087	JF740757	MW218133	JF741084		MW218041.1
Neocosmospora pseudotonkinensis	CBS 14303 T	Netherlands, Zuid-Holland Province, Leiden	Cornea of Homo sapiens			LR583640		LR583867
Neocosmospora queenslandica	BRIP 58906a T	Queensland	branch of Eucalyptus camaldulensis			OR459920.1		OR459910.1
Neocosmospora quercicola	CBS 141.90 = NRRL 22652 T	Italy	Quercus cerris	LR583760	MW834164	DQ247634	MW834247	LR583869		MW834092.1
Neocosmospora ramosa	CBS 509.63T	Brazil	Air	KM231802	KM231374	KM231930	KM232221	KM232369	KM232064	KM231004
Neocosmospora rectiphora	CBS 125727 = FRC S-1831 = G.J.S. 02-89 T	Sri Lanka, Wagamba Province, vic. Kurunegala, Arangakele.	Bark	NR_166028.1	MW834166.1	LR583641	MW834249	LR583871		MW834094.1
Neocosmospora regularis	CBS 230.34 T	Netherlands	Pisum sativum	LR583763	MW834168	LR583643		MW834029		MW834096.1
Neocosmospora rekana	CMW 52862 T	Indonesia	Euwallacea perbrevis	MN249094		MN249151		MN249137
Neocosmospora rhizophorae	MFLU 17-2588	Thailand	submerged wood of Rhizophora	MN047109
Neocosmospora riograndensis	UFMG-CM F12570 = URM-7361 T	Brazil, Rio Grande do Sul	Nasal cavity of Homo sapiens			KX534002		KX534003
Neocosmospora robusta	CBS 145473 = NRRL 22395 = BBA 65682 T	Venezuela	Bark	AF178405	MW834169	AF178341	MW834251	EU329507
Neocosmospora rubicola	CBS 101018 T	Italy	Soil	NR_154227.1	KM231372.1	KM231928	KM232219	KM232367	KM232062.1	KM231002.1
Neocosmospora samuelsii	CBS 114067 = GJS 89-70 T	Guyana	Bark	NR_178127.1	MW834170	LR583644	MW834252	LR583874		MW834097.1
Neocosmospora silvicola	CBS 123846 = GJS 04-147 T	USA	Liriodendron tulipifera	LR583766	MW834172	LR583646	MW834254	LR583876		MW834099.1
Neocosmospora solani	CBS 140079 = NRRL 66304 = GJS 09-1466 = FRC S-2364 ET	Slovenia	Solanum tuberosum	NR_163531.1	MW218088	KT313611	MW218134	KT313623		MW218042.1
Neocosmospora sorabjiae	BRIP 65314a T	Queensland	wilted plants of Vigna radiata			PP938119.1
Neocosmospora spathulata	CBS 145474 = NRRL 28541 = UTHSC 98-1305 T	USA	Human synovial fluid	EU329674	MW218091	DQ246882	MW218137	EU329542		MW218045.1
Neocosmospora spinulosa	CBS 321.93	Pará	soil under Theobroma cacao
Neocosmospora stercicola	CBS 142481 = DSM 106211 T	Germany	Compost yard debris	LR583779	MW834173	LR583658	MW834255	LR583887	MG237870.1	MW834100.1
Neocosmospora striatispora	MFLU:19-0975 T	Thailand	Dicotyledonous plant	ON775553		ON892545			ON892552.1
Neocosmospora suttoniana	CBS 143214 = NRRL 32858 T	USA	Human wound	NR_172216.1	MW218092	DQ247163	MW218138	EU329630		MW218046.1
Neocosmospora tenuicristata	IMI 277708 T	Honshu	marine sludge	NR_169922.1
Neocosmospora tenuicristata	CC.YQ47.2			PP407815.1		PP496575.1		PP474140.1
Neocosmospora thailandica	MFLU:18-2712 T			ON787624		ON892546
Neocosmospora theobromae	BPI 453072 NT	Cameroon, Victoria	Fruits and seeds of Theobroma cacao			LR583660
Neocosmospora tonkinensis	CBS 115.40 T	Vietnam	Musa sapientum	NR_170733.1	MW218094	LT906672	MW218140	LT960564		MW218048.1
Neocosmospora tuaranensis	NRRL 22231 = ATCC 16563 = MAFF 246842 T	Malaysia	Hevea brasiliensis damaged by unknown ambrosia beetle	NR_165843.1		KC691542	C691600	KC691631
Neocosmospora tumidispermum	CFCC 57492 T			LC702055.1		LC701623.1	LC701959.1	LC702031.1
Neocosmospora variasi	CMW 53734= PPRI 27958 = CBS 146888 T		Acacia crassicarpa	NR_177139.1		MT009967		MT009913
Neocosmospora vasinfecta	ATCC 62199 = NRRL 22166 ET	USA, Illinois, southern area	A cyst of Heterodera glycines in a soil sample from soybean field	DQ094319.1		AF178350	SSHR01002742	EU329497
Neocosmospora wangariae	BRIP 65305a T	Queensland	wilted plants of Vigna radiata			PP938121.1
Neocosmospora warna	CBS 146891T	Indonesia	Euwallacea perbrevis	MN954346		MT009955		MT009920, MT010000
Setofusarium setosum	CBS 635.92 =NRRL 36526 ET	French Guiana				MW834294	JX171539	JX171651
Note: Ex-type, ex-epitype and ex-neotype strains were indicated in bold with T, ET, and NT, respectively.
