# Supplementary material for: Phylogenomic, Morphological, and Phylogenetic Evidence Reveals Five New Species and Two New Host Records of Nectriaceae (Hypocreales) from China
Source: Biology (Basel). 2025 Jul 17;14(7):871. doi: 10.3390/biology14070871 (PMC12292661; doi:10.3390/biology14070871)
Supplement: Supplementary file 1 [file biology-14-00871-s001.zip › Supplementary Table S4.xlsx]

## Sheet: Sheet1
Table S4. Fusarium and Neocosmospora Species with Whole-Genome Sequences from Public Databases and This Study (New Genomes in Bold)
Name	Strain	Type	ID
Fusarium caatingaense	NRRL 66470		GCA 013624355.1
Fusarium coffeatum	NRRL 66322		GCA 004367465.1
Fusarium equiseti	NRRL 66338		GCA 004367125.1
Fusarium camptoceras	NRRL 13381		GCA 004367475.1
Fusarium tricinctum	NRRL 25481		GCA 012977725.1
Fusarium heterosporum	NRRL 20693		GCA 013396295.1
Fusarium mangiferae	NRRL 25226		GCA 013758935.1
Fusarium sacchari	NRRL 66326		GCA 013759005.1
Fusarium lateritium	NRRL 13622		GCA 014898835.1
Fusarium sarcochroum	NRRL 20472		GCA 013266185.1
Neocosmospora pisi	77-13-4	T	GCA 000151355.1
Neocosmospora mori	JS-169		GCA 002215905.1
Neocosmospora falciformis	NRRL 43529	T	GCA 013363125.1
Neocosmospora vasinfecta	NRRL 22166	ET	GCA 006518225.1
Neocosmospora protoensiformis	NRRL 22178		GCA 011320165.1
Neocosmospora illudens	NRRL 22090		GCA 013623515.1
Geejayessia atrofusca	NRRL 22316		GCA 017140175.1
Geejayessia zealandicum	NRRL 22465		GCA 013266195.1
Neocosmospora alboflava	KUNCC 3509=HKAS 135095 T		JBNBZA000000000
Fusarium dracaenophilum	KUNCC 3495=HKAS 135090 T		JBNAYE000000000
Fusarium qiannanense	KUNCC 3415		JBNAYF000000000
Fusarium puerense	KUNCC 3505=HKAS 135091 T		JBNAYH000000000
Fusarium wenshanense	KUNCC 3512=HKAS 135098 T		JBNBZG000000000
Neocosmospora fungicola	KUNCC 11079=HKAS 126202 T		JBNBZF000000000
Neocosmospora solani	KUNCC 3556		JBNBZE000000000
Note: Ex-type (T), ex-epitype (ET).
