# Supplementary material for: Phylogenomic, Morphological, and Phylogenetic Evidence Reveals Five New Species and Two New Host Records of Nectriaceae (Hypocreales) from China
Source: Biology (Basel). 2025 Jul 17;14(7):871. doi: 10.3390/biology14070871 (PMC12292661; doi:10.3390/biology14070871)
Supplement: Supplementary file 1 [file biology-14-00871-s001.zip › Supplementary Table S5.xlsx]

## Sheet: Sheet1
Table S5. Statistics of genomic features
Species	Genome size (bp)	Contig numbers	N50 size (bp)	GC Content	Gene numbers	Genome busco*	Accession	Note
Fusarium camptoceras NRRL 13381	36761704	467	218122	48.44	10451	C:96.7%[S:96.5%,D:0.2%],F:1.0%,M:2.3%,n:4494	GCA_004367475.1
Fusarium coffeatum NRRL 66322	37034964	654	223499	48.62	10586	C:96.9%[S:96.7%,D:0.2%],F:0.9%,M:2.2%,n:4494	GCA_004367465.1
Fusarium dracaenophilum KUNCC 3495	39828698	1002	280722	48.03	11608	C:97.1%[S:96.9%,D:0.2%],F:0.7%,M:2.2%,n:4494	JBNAYE000000000	This study
Fusarium equiseti NRRL 66338	39962548	643	237216	48.46	11256	C:97.0%[S:96.7%,D:0.3%],F:0.7%,M:2.3%,n:4494	GCA_004367125.1
Fusarium heterosporum NRRL 20693	35674141	793	175877	48.66	10106	C:96.3%[S:96.1%,D:0.2%],F:1.4%,M:2.3%,n:4494	GCA_013396295.1
Fusarium lateritium NRRL 13622	46885457	1404	68029	48.85	13113	C:96.6%[S:96.4%,D:0.2%],F:0.9%,M:2.5%,n:4494	GCA_014898835.1
Fusarium puerense KUNCC 3505	36294604	37	3317818	48.09	11309	C:97.4%[S:97.2%,D:0.2%],F:0.5%,M:2.1%,n:4494	JBNAYH000000000	This study
Fusarium qiannanense KUNCC 3415	38508156	141	949614	46.25	10315	C:97.2%[S:97.2%,D:0.0%],F:0.6%,M:2.2%,n:4494	JBNAYF000000000	This study
Fusarium sarcochroum NRRL 20472	46449918	1849	55061	49.08	12928	C:96.4%[S:96.0%,D:0.4%],F:1.3%,M:2.3%,n:4494	GCA_013266185.1
Fusarium tricinctum NRRL 25481	41025305	1032	87772	48.69	11732	C:97.1%[S:96.9%,D:0.2%],F:0.8%,M:2.1%,n:4494	GCA_012977725.1
Fusarium wenshanense KUNCC 3512	46407648	114	1687125	47.88	13193	C:97.6%[S:97.4%,D:0.2%],F:0.3%,M:2.1%,n:4494	JBNBZG000000000	This study
Geejayessia zealandicum NRRL 22465	33536579	1836	43137	52.57	9479	C:95.5%[S:95.3%,D:0.2%],F:1.4%,M:3.1%,n:4494	GCA_013266195.1
Neocosmospora alboflavum KUNCC 3509	48923048	307	1542914	49.56	13865	C:97.3%[S:96.7%,D:0.6%],F:0.5%,M:2.2%,n:4494	JBNBZA000000000	This study
Neocosmospora falciformis NRRL 43529	48199831	3427	33039	52.24	14595	C:95.0%[S:94.3%,D:0.7%],F:2.2%,M:2.8%,n:4494	GCA_013363125.1
Neocosmospora fungicolicum KUNCC 11079	47588498	114	939975	50.83	14346	C:97.3%[S:96.7%,D:0.6%],F:0.6%,M:2.1%,n:4494	JBNBZF000000000	This study
Neocosmospora illudens NRRL 22090	40316279	3457	24370	52.89	11499	C:95.3%[S:94.9%,D:0.4%],F:1.9%,M:2.8%,n:4494	GCA_013623515.1
Neocosmospora mori JS-169	45813297	17	4934405	49.27	12283	C:93.1%[S:92.6%,D:0.5%],F:3.3%,M:3.6%,n:4494	GCA_002215905.1
Neocosmospora pisi 77-13-4	51286497	209	1255602	50.73	14391	C:97.3%[S:96.5%,D:0.8%],F:0.6%,M:2.1%,n:4494	GCA_000151355.1
Neocosmospora protoensiformis NRRL 22178	45455580	1682	76035	52.97	13731	C:96.2%[S:95.7%,D:0.5%],F:1.1%,M:2.7%,n:4494	GCA_011320165.1
Neocosmospora solani KUNCC 3556	48837906	737	159362	50.83	14345	C:96.2%[S:95.5%,D:0.7%],F:1.4%,M:2.4%,n:4494	JBNBZF000000000	This study
Neocosmospora vasinfecta NRRL 22166	54037528	5494	29423	51.63	14826	C:95.8%[S:95.0%,D:0.8%],F:1.8%,M:2.4%,n:4494	GCA_006518225.1
*Note: C: Complete BUSCOs;S: Complete and single-copy BUSCOs; D: Complete and duplicated BUSCOs; F: Fragmented BUSCOs; M: Missing BUSCOs; n:4494 busco genes of hypocreales_odb10 data set
