# Supplementary material for: Phylogenomic, Morphological, and Phylogenetic Evidence Reveals Five New Species and Two New Host Records of Nectriaceae (Hypocreales) from China
Source: Biology (Basel). 2025 Jul 17;14(7):871. doi: 10.3390/biology14070871 (PMC12292661; doi:10.3390/biology14070871)
Supplement: Supplementary file 1 [file biology-14-00871-s001.zip › Supplementary Table S6.xlsx]

## Sheet: Table S6
Table S6. General statistics of orthologs analysis
Type	NUmber
Number of species	21
Number of genes	259957
Number of genes in orthogroups	256187
Number of unassigned genes	3770
Percentage of genes in orthogroups	98.5
Percentage of unassigned genes	1.5
Number of orthogroups	16300
Number of species-specific orthogroups	16
Number of genes in species-specific orthogroups	38
Percentage of genes in species-specific orthogroups	0
Mean orthogroup size	15.7
Median orthogroup size	19
G50 (assigned genes)	21
G50 (all genes)	21
O50 (assigned genes)	5192
O50 (all genes)	5282
Number of orthogroups with all species present	6055
Number of single-copy orthogroups	4941
